# Supplementary material for: Why the long face? Comparative shape analysis of miniature, pony, and other horse skulls reveals changes in ontogenetic growth
Source: PeerJ. 2019 Sep 16;7:e7678. doi: 10.7717/peerj.7678 (PMC6752190; doi:10.7717/peerj.7678)
Supplement: Table S1 — Not to be read into R. [file peerj-07-7678-s001.xlsx]

## Sheet: Cranium
ID String	Museum	ID	Breed	type	Age class	Total skull length (TSL)	Average wither height of the breed (WH)	Orbit	Relative skull length (RSL)	Basiocranium (BC)	Palate (P)	Angle	Ratio (RSL/Orbit)	Ratio (BC/P)	Ratio (P/RSL)	Ratio (WH/TSL)	Ratio (TSL/WH)	RC1	RC2	RC3	RC4	RC5	RC6	RC7	RC8	RC9	RC10	RC11	RC12	RC13	RC14	RC15	RC16	RC17	RC18	RC19	RC20	RC21	RC22	RC23	RC24	RC25	RC26	RC27	RC28	RC29	RC30	RC31	RC32
V_A200515_H_ahb_A_3_6	Vienna	A200515	ahb	H	6	42.1	NA	2.5	18.5	5.2	9.4	157.94	0.14	0.55	0.51	NA	NA	0.4282	0.2423	-0.2767	64.3306	-5.9896	1.4265	32.3917	126.016	57.6077	44.9309	100.058	50.4837	2.2087	118.452	45.5005	50.4461	122.648	45.8083	-10.1429	151.041	23.9255	60.2685	152.131	23.6986	-40.8783	153.411	-12.3385	92.9346	159.341	-17.6615	25.0878	217.093
V_0000E91_H_ano_W_1_3	Vienna	0000E91	ano	H	3	42.6	160	2.6	18.5	5.2	9.5	165.83	0.14	0.55	0.51	3.75587	0.26625	0.2454	0.6062	-0.4616	51.9038	0.1588	0.5183	-0.3782	100.155	42.45	51.1176	88.6129	41.8445	12.4202	114.186	36.975	58.4356	112.002	35.5599	-5.2708	139.923	14.6318	75.026	131.718	16.6521	-26.3574	143.651	-20.9394	98.9252	133.466	-19.9061	40.3889	194.737
V_00E1205_H_ano_W_3_6	Vienna	00E1205	ano	H	6	56.9	160	2.2	18.6	4.9	9.5	157.82	0.12	0.52	0.51	2.81195	0.355625	0.5593	-0.0316	-0.9988	76.6689	-0.2849	0.9852	10.5815	148.445	77.37	46.5714	123.742	49.543	-0.3678	146.213	42.7034	51.1667	146.655	42.8744	-14.4297	172.49	24.6379	62.2447	176.078	30.1917	-44.4091	184.621	-12.6449	96.5228	185.775	-10.1895	23.2629	237.431
V_00E1291_H_ano_W_3_6	Vienna	00E1291	ano	H	6	56.4	160	2.2	18.9	5	10.4	168.15	0.12	0.48	0.55	2.83688	0.3525	0.3165	-0.0294	-0.9376	71.9283	-0.0171	-0.2216	9.7486	162.089	67.2816	52.8283	109.273	50.5258	8.3742	133.402	43.7635	58.6918	133.869	44.6896	-5.1883	162.445	21.7861	71.5217	161.887	21.7224	-37.5003	176.697	-21.1818	107.155	173.136	-20.6598	32.9576	235.036
V_0000E76_H_arb_F_1_3	Vienna	0000E76	arb	H	3	44.2	148	2.3	18.6	5.2	9.7	158.81	0.12	0.54	0.52	3.34842	0.298649	-0.3757	-0.5983	-0.2109	51.2638	-0.4084	-0.272	-4.2297	106.312	52.464	57.3357	129.077	66.5735	3.4328	149.989	62.1294	62.9753	150.594	61.3867	-12.4388	180.001	34.405	78.3039	178.229	35.5277	-45.2932	178.94	-16.6411	109.95	171.578	-21.0538	34.9895	259.024
V_0000E82_H_arb_F_1_3	Vienna	0000E82	arb	H	3	43.2	148	2.1	18.6	5.2	9.7	158.17	0.11	0.54	0.52	3.42593	0.291892	-0.0366	0.0572	-0.583	47.7987	-1.696	-0.0499	-1.0327	105.841	49.11	39.9841	67.5146	35.9129	5.9762	85.6072	33.8033	45.518	87.3475	34.5078	-3.6396	108.09	17.7715	56.8088	104.362	17.4154	-27.1375	117.193	-12.0402	79.4675	111.288	-10.5417	26.242	154.204
V_0000E83_H_arb_F_1_3	Vienna	0000E83	arb	H	3	40.7	148	2.5	18.5	5.4	9.5	158.78	0.14	0.57	0.51	3.63636	0.275	-0.1069	0.1172	0.0936	48.3758	0.333	0.3801	1.1741	94.5205	47.9724	37.5598	76.3581	39.3542	-0.9268	94.5393	36.3528	45.3314	95.9237	34.4528	-14.7315	109.966	18.2951	54.9451	112.058	17.8181	-40.1134	122.736	-9.398	76.6633	127.106	-14.7206	19.7646	170.087
V_0000E84_H_arb_F_1_3	Vienna	0000E84	arb	H	3	37.6	148	2.7	18.4	5.1	9.4	164.63	0.15	0.54	0.51	3.93617	0.254054	-0.1998	0.4589	-0.5926	43.5674	-0.1817	0.3511	0.6252	87.1282	41.6277	25.0114	36.6991	22.4103	-0.1853	50.2654	25.9116	27.255	46.2659	22.0411	-11.7608	66.0335	12.0888	39.0069	66.0048	9.6419	-26.3559	72.9817	-6.5071	50.9872	75.4469	-13.0007	13.9955	95.4899
H_00Earb2_H_arb_F_3_6	Halle	00Earb2	arb	H	6	49.4	148	2.4	18.9	5.1	10.2	165.19	0.13	0.5	0.54	2.99595	0.333784	0.1457	-0.1447	0.3228	57.2587	-0.2263	0.6024	4.3829	144.286	53.3444	42.929	75.7521	40.2146	4.5715	88.6436	39.5165	46.81	90.9959	32.6374	-5.9782	109.69	27.3676	51.32	111.029	16.0382	-30.9312	119.756	1.9974	65.3819	123.87	-15.7882	26.2955	151.877
H_00Earb5_H_arb_F_3_6	Halle	00Earb5	arb	H	6	51.3	148	1.9	19	4.8	9	159.24	0.1	0.53	0.47	2.88499	0.346622	0.613	0.2264	-0.6183	67.6877	-0.0535	0.115	-7.6192	137.532	66.9642	66.6969	168.977	78.0807	1.5724	200.49	66.2996	73.5458	200.128	68.8598	-8.3272	222.593	35.0164	86.7484	220.078	33.8855	-50.8599	231.001	-21.0688	134.908	229.741	-14.3106	39.1742	338.731
H_00Earb7_H_arb_F_4_6	Halle	00Earb7	arb	H	6	50.5	148	2.1	19.4	5.2	10.5	162.34	0.11	0.5	0.54	2.93069	0.341216	-0.0783	-0.0406	0.0442	58.807	0.3927	-0.1459	-2.5868	138.768	62.0919	62.3218	175.895	87.9553	-1.9988	211.139	67.7937	68.9321	214.675	74.6479	-12.9275	221.661	41.2588	81.8632	222.887	48.2527	-61.188	248.371	-14.4776	132.5	246.386	-6.9995	30.0604	353.53
H_0Eparb1_H_arb_F_3_6	Halle	0Eparb1	arb	H	6	50	148	2.2	18.4	5	9.8	163.42	0.12	0.51	0.53	2.96	0.337838	-0.1414	-0.2782	0.143	61.852	-0.7676	0.1348	21.9922	133.674	61.9924	38.8172	122.88	60.5941	-7.8455	151.676	53.7713	40.6615	151.502	55.7167	-23.9229	182.398	28.6439	52.581	185.953	29.857	-64.6315	188.572	-16.1982	96.2297	199.049	-14.0605	6.1451	270.219
V_0000E77_H_arb_F_3_6	Vienna	0000E77	arb	H	6	48.8	148	2.2	19	4.7	10	171.53	0.12	0.47	0.53	3.03279	0.32973	0.372	0.0678	0.1927	61.5454	-0.1395	0.5	9.7708	133.973	56.5181	53.7079	119.626	51.7831	1.7008	142.632	45.852	57.9393	141.671	43.8155	-11.8267	171.266	22.7337	69.9384	172.719	15.8013	-54.3545	189.267	-22.5634	104.505	187.779	-27.1638	30.2708	254.583
V_0000E78_H_arb_F_3_6	Vienna	0000E78	arb	H	6	47.3	148	2.3	19	5.4	10.2	164.77	0.12	0.53	0.54	3.12896	0.319595	-0.0616	-0.056	0.4008	65.2796	0.5891	-0.4404	7.8665	137.033	62.3449	39.3165	68.429	30.9335	4.0649	82.8152	27.6995	44.5932	81.9038	28.949	-5.734	106.828	14.2228	55.6942	104.852	12.7175	-25.6517	112.971	-16.2957	76.6653	110.613	-16.561	24.14	148.024
V_0000E85_H_arb_F_3_6	Vienna	0000E85	arb	H	6	52.2	148	2.2	18.4	4.8	10.1	160.89	0.12	0.48	0.55	2.83525	0.352703	0.1245	-0.0804	0	68.4084	0.1301	-0.3327	9.5478	139.465	68.9688	32.908	72.2493	34.0925	-0.0233	84.7734	31.9013	40.5778	87.1142	31.5064	-9.6013	108.488	14.383	49.7622	107.23	16.0267	-29.0583	116.439	-16.4225	73.2015	117.814	-12.5735	18.3464	157.573
H_000Ebf1_H_bif_W_3_6	Halle	000Ebf1	bif	H	6	53.4	NA	2.1	18.8	4.6	10.4	172.71	0.11	0.44	0.55	NA	NA	-0.1417	-0.3697	-0.2254	79.6843	-1.0195	0.6943	25.4946	150.733	59.5589	68.5457	148.77	83.5443	3.3816	180.601	74.6767	73.8977	175.169	70.8295	-10.2796	192.853	44.5552	83.4512	196.175	41.8757	-51.4015	210.833	-13.2271	120.052	211.684	-20.6232	34.973	311.144
H_00Eblg1_H_blg_C_3_6	Halle	00Eblg1	blg	H	6	56.6	168	2.1	18.7	4.7	10	159.28	0.11	0.47	0.53	2.9682	0.336905	0.77	-0.4665	0.2	70.2781	-0.064	0.0896	4.7963	167.08	78.0276	54.7487	88.6933	37.1931	18.6886	109.307	32.695	62.9128	104.284	33.2472	10.4776	140.974	24.0178	80.4623	135.926	20.6278	-16.2978	148.113	-22.6783	107.615	134.621	-22.8312	49.1583	184.661
H_00Eblg2_H_blg_C_3_6	Halle	00Eblg2	blg	H	6	58.5	168	2.4	18.9	4.6	10.4	163.58	0.13	0.44	0.55	2.87179	0.348214	-0.4194	-0.8493	-0.0432	81.5786	1.2147	0.582	7.0595	167.525	86.1425	52.3291	120.123	54.1514	8.2784	145.57	54.2419	58.2357	149.631	52.5413	-8.429	172.875	32.7379	76.067	169.336	29.0526	-39.8644	177.572	-9.3384	102.587	170.451	-17.2709	36.9679	251.944
H_00Eblg3_H_blg_C_3_6	Halle	00Eblg3	blg	H	6	57.1	168	2.2	18.5	4.5	10.1	152.75	0.12	0.45	0.55	2.94221	0.339881	0.1881	0.1859	-0.0009	75.1179	-0.2475	-0.2054	13.291	170.109	93.0237	68.4287	133.058	62.941	19.9765	173.823	57.7199	76.3803	165.475	55.432	8.8062	201.321	31.3796	88.8176	192.702	27.7339	-31.5765	210.925	-16.917	128.118	191.666	-19.1603	56.193	276.801
H_00Eblg5_H_blg_C_3_6	Halle	00Eblg5	blg	H	6	58.9	168	2.1	18.9	4.9	10.5	159.56	0.11	0.47	0.56	2.85229	0.350595	-0.2858	-0.0311	0.5288	80.8595	-0.0791	0.0417	2.2242	162.45	84.3118	55.4694	129.066	60.7907	0.9683	145.571	56.1031	59.9786	144.559	58.2583	-9.4405	192.742	31.8545	73.3247	190.996	33.0777	-47.1017	203.325	-15.5788	108.858	193.544	-17.3562	33.7385	264.876
H_00Eblg7_H_blg_C_3_6	Halle	00Eblg7	blg	H	6	60.1	168	2.2	18.5	4.6	10.5	157.65	0.12	0.44	0.57	2.79534	0.357738	0.2119	0.233	-0.8973	86.9564	-0.2339	0.2047	-2.4341	179.902	84.7056	42.5308	114.799	53.3253	-3.7952	138.731	53.7363	44.6585	135.987	54.6532	-14.6648	159.468	31.7201	53.4446	161.568	32.2634	-45.6041	165.671	-9.9525	82.7221	167.98	-10.1878	14.7743	239.679
V_000E966_H_blg_C_3_6	Vienna	000E966	blg	H	6	57.9	168	2.3	18.6	4.9	9.9	163.02	0.12	0.49	0.53	2.90155	0.344643	-0.25	-0.1388	0.0459	75.593	-0.6382	-0.2323	4.3926	151.363	78.9935	23.1537	46.5667	28.4083	-3.3149	57.6618	30.4352	27.1097	62.8669	29.8715	-14.0244	75.2123	11.6326	35.2529	78.5744	12.3807	-25.907	84.5329	-11.9992	48.7639	91.3165	-10.1294	8.8023	103.237
V_000E967_H_blg_C_3_6	Vienna	000E967	blg	H	6	58.8	168	2.1	18.9	4.7	10	164.56	0.11	0.47	0.53	2.85714	0.35	0.2222	0.0295	-0.2296	75.0288	0.0458	0.2379	9.8604	166.124	71.1626	36.2542	64.3924	33.7637	7.882	80.1931	32.4966	41.9557	78.2939	32.0942	1.8597	93.5988	15.3252	50.3402	92.5568	15.0378	-17.708	114.447	-7.6442	70.9225	106.579	-7.6488	28.3621	131.075
V_000E968_H_blg_C_3_6	Vienna	000E968	blg	H	6	56.8	168	2.2	19.5	5.2	10.5	169.63	0.11	0.5	0.54	2.95775	0.338095	-0.0581	-0.0579	-0.0381	75.0773	-0.1623	0.3109	0.9839	166.44	67.1546	28.3989	49.0363	23.3141	-1.5812	58.6253	21.5472	32.1863	57.4877	19.8133	-11.5376	78.1568	10.2676	39.1164	81.2542	8.6448	-29.216	86.4883	-13.3511	55.4752	89.0479	-15.4384	12.7493	104.052
V_000E969_H_blg_C_3_6	Vienna	000E969	blg	H	6	57.5	168	2	19	4.7	10.3	167.11	0.11	0.46	0.54	2.92174	0.342262	-0.4929	-0.7846	0.0764	73.0712	0.0298	0.2509	4.6993	156.535	65.3524	45.7643	110.559	50.2029	6.2205	143.265	46.9298	53.9735	144.778	46.3135	-7.737	157.368	30.106	69.3844	153.39	27.7376	-35.5222	168.706	-8.3176	97.7608	164.562	-9.7973	33.234	215.678
V_000E970_H_blg_C_3_6	Vienna	000E970	blg	H	6	56.9	168	2.3	18.7	4.5	10.1	174.92	0.12	0.45	0.54	2.95255	0.33869	-0.5593	-0.5311	-0.4657	81.0361	-1.4263	0.0985	9.7289	153.053	55.2196	47.9503	95.3759	51.7976	4.742	116.394	48.5648	54.831	117.971	48.8032	-7.3449	148.041	24.7922	66.198	144.427	26.5144	-37.5142	155.869	-10.3059	98.6702	153.942	-10.9534	29.0243	210.054
V_000E971_H_blg_C_3_6	Vienna	000E971	blg	H	6	53.4	168	2.2	18.7	4.9	10	161.45	0.12	0.49	0.53	3.14607	0.317857	0.3503	0.0718	-0.1526	73.3377	-0.1371	0.0525	2.836	135.575	66.8077	30.5981	52.6655	26.2235	4.2333	66.5238	24.3571	35.2569	63.4113	26.7943	-1.3572	94.9723	10.2495	47.7537	90.1203	12.9014	-16.6951	103.958	-14.535	68.6803	95.268	-9.631	23.986	117.684
V_0005565_H_bos_P_4_6	Vienna	5565	bos	P	6	42.5	137	2.4	18.8	5	10.3	155.91	0.13	0.49	0.55	3.22353	0.310219	-0.5612	-1.0462	2.1298	55.3834	-0.3394	0.8146	-5.2565	106.159	58.4031	44.4808	92.1706	47.6646	2.6348	109.901	37.3849	50.92	112.958	40.4561	-14.2002	133.607	18.8604	71.9208	131.678	23.641	-37.5348	138.187	-20.7475	98.2088	133.747	-14.0323	27.1088	198.734
H_0Ecldd2_H_cds_C_1_1	Halle	0Ecldd2	cds	H	1	29.3	175	2.8	17.7	5.1	9	156.92	0.16	0.57	0.51	5.9727	0.167429	-0.8381	-0.4795	0.6854	40.9208	-0.1843	-0.5545	12.2942	74.8158	46.3501	48.4773	102.169	52.0642	5.7803	132.983	48.7155	53.3177	133.668	47.471	-9.5216	161.113	28.4153	63.5722	157.773	26.9174	-43.5831	163.83	-16.2004	95.4046	166.541	-20.2219	23.5347	232.281
H_0Ecldd1_H_cds_C_3_6	Halle	0Ecldd1	cds	H	6	55.1	175	2.4	18.6	4.9	9.9	158.06	0.13	0.49	0.53	3.17604	0.314857	0.0316	-0.0503	-0.2575	75.2107	2.925	7.3764	9.4703	149.447	88.1208	31.7159	92.4288	53.2047	-3.3329	106.878	50.8658	36.0095	110.886	50.2647	-22.0854	147.256	26.2854	44.043	154.123	26.2337	-53.6001	140.238	-9.5031	80.1074	153.722	-9.4769	4.7628	212.763
H_0Ecldd4_H_cds_C_3_6	Halle	0Ecldd4	cds	H	6	59.8	175	2.3	19	4.9	10	161.49	0.12	0.49	0.53	2.92642	0.341714	-0.1457	-0.1592	0.2094	75.8255	-0.2686	0.8447	9.5616	169.882	76.9786	26.7556	43.8185	24.4441	3.3042	54.3237	22.8491	30.6793	51.7593	21.9563	-3.3593	70.0832	12.4415	38.8235	66.6502	12.9853	-18.5207	82.6748	-5.7262	55.5037	79.5533	-6.9831	20.3113	95.3108
H_0Ecldd5_H_cds_C_3_6	Halle	0Ecldd5	cds	H	6	60	175	2	19.1	5	9.9	161.59	0.1	0.51	0.52	2.91667	0.342857	0.3565	-0.0055	-0.4399	78.4475	0.3524	1.0067	2.3133	175.477	84.0821	52.8258	119.669	50.1618	8.3097	146.886	48.9398	60.8753	145.349	48.6937	-8.3304	172.42	20.5745	76.5537	162.636	21.0919	-33.7844	182.048	-20.3424	103.073	174.628	-17.061	35.7426	237.867
K_0031851_H_exm_P_3_6	Kiel	31851	exm	P	6	44	123	2.5	19.1	5	9.8	169.37	0.13	0.51	0.51	2.79545	0.357724	-0.0747	-0.0585	0.04	59.2569	-0.2581	0.0827	13.2667	113.695	53.785	51.8744	149.007	88.3966	-11.354	170.943	79.3399	54.7502	167.934	87.5645	-20.3397	204.18	44.5058	69.7293	202.631	54.6181	-57.0029	217.005	-13.8608	115.924	218	2.1282	15.1646	295.275
A_000Fab1_H_fab_P_3_6	Argentina	000Fab1	fab	P	6	35.6	78	2.9	17.8	4.8	9.6	170.51	0.16	0.5	0.54	2.19101	0.45641	-0.2663	0.5529	0.3266	58.2288	0.2346	-0.1492	23.0526	93.2815	37.8269	77.1437	120.361	53.8898	29.7593	155.815	52.2724	86.0933	148.823	47.1338	18.685	181.194	30.9791	98.4535	167.045	23.7895	-18.6602	181.191	-9.1529	132.225	163.305	-21.3396	73.7729	259.471
V_000E370_H_gbh_W_2_4	Vienna	000E370	gbh	H	4	42.8	NA	2.2	18.1	4.9	9.5	154.68	0.12	0.52	0.52	NA	NA	1.0334	0.545	-0.1653	50.3653	-0.3393	0.0074	0.6865	114.789	54.963	64.3343	155.856	73.1589	4.2302	189.232	64.0913	69.9994	190.889	64.3846	-7.0325	211.162	36.416	76.5193	213.558	32.9275	-50.798	228.584	-12.2121	112.316	226.905	-18.6355	34.4653	309.152
V_000E317_H_gbh_W_3_6	Vienna	000E317	gbh	H	6	46	NA	2.2	18.8	4.8	9.9	167.17	0.12	0.48	0.53	NA	NA	-0.7468	0.093	0.5276	60.9892	-0.1078	-0.2238	12.196	120.241	54.6245	31.8651	50.6208	28.0599	3.9488	64.447	27.3167	33.9841	64.6536	27.8547	-6.1075	76.4371	12.0102	45.7573	75.1869	12.4838	-25.2602	89.5871	-8.3652	64.3267	86.6714	-10.7605	18.6646	107.133
V_000E359_H_gbh_W_3_6	Vienna	000E359	gbh	H	6	51.7	NA	2.1	18.6	4.7	10	163.24	0.11	0.47	0.54	NA	NA	0.2874	-0.0193	-0.2412	63.8967	0.0958	-0.0704	23.918	136.532	64.0647	41.5867	82.7703	33.522	-0.5402	100.81	33.3756	44.3155	105.196	31.7183	-13.7534	131.359	13.809	56.2192	132.946	14.5125	-39.771	134.67	-19.733	83.4491	136.282	-21.3507	21.1593	187.482
V_000E360_H_gbh_W_3_6	Vienna	000E360	gbh	H	6	49.5	NA	2.1	18.8	5.1	9.8	165.89	0.11	0.52	0.52	NA	NA	-0.4674	0.0112	0.6304	59.4958	0.2335	-0.2486	5.4157	132.428	59.984	47.6746	90.8902	51.4771	8.2697	122.656	46.4399	52.3468	117.004	46.249	-2.1355	141.633	26.6582	64.9314	138.799	26.066	-36.2458	149.107	-13.7346	96.0626	145.374	-15.1666	30.4024	201.132
H_0Egrbd1_H_grb_W_1_3	Halle	0Egrbd1	grb	H	3	43.9	155	2.2	18.5	4.9	9.7	165.49	0.12	0.51	0.52	3.53075	0.283226	0.9652	0.4194	-0.2788	58.0655	-0.0147	0.0127	8.8705	110.793	55.5409	61.4042	136.424	60.4721	5.8909	163.48	54.711	63.7689	163.206	55.0345	-8.3901	186.111	25.7586	75.4126	188.097	23.8949	-48.7617	203.609	-21.2486	112.578	204.187	-23.7273	32.7445	284.31
B_0001437_H_grb_W_3_6	Berlin	1437	grb	H	6	51	155	2.3	19.4	5.1	9.9	179.9	0.12	0.52	0.51	3.03922	0.329032	-0.6525	0.1616	0.3072	46.0642	0.7943	0.8209	7.3833	77.1114	38.2257	64.3189	165.033	85.2857	-6.1139	200.189	70.755	69.5072	197.559	71.0727	-19.2255	221.336	34.4922	82.9381	224.732	36.6156	-59.6719	232.983	-25.675	125.93	234.218	-22.7447	28.1158	329.268
B_0001443_H_grb_W_3_6	Berlin	1443	grb	H	6	53.5	155	2.2	19.1	5	10.4	167.87	0.12	0.48	0.54	2.8972	0.345161	-1.2228	-0.4651	0.6111	68.2028	-0.0145	-0.0508	11.0313	134.577	48.6492	66.4121	180.054	85.5555	-9.5271	210.224	71.5364	70.4744	213.328	73.8546	-24.6653	246.956	38.4611	82.2841	247.284	41.9494	-70.3366	252.367	-13.3954	126.881	258.687	-13.1978	20.1437	353.048
H_0Egrbd2_H_grb_W_3_6	Halle	0Egrbd2	grb	H	6	52.9	155	2.2	19.5	5	10.6	168.26	0.11	0.47	0.54	2.93006	0.34129	-0.3711	0.6317	-0.3369	70.8762	0.1294	-0.491	8.5678	147.496	58.5953	56.1353	129.175	58.0407	4.0609	157.626	54.165	59.5423	155.635	56.5733	-12.046	191.104	30.0914	78.2533	189.807	32.2195	-47.5523	192.561	-19.9776	117.689	184.266	-14.9027	32.415	267.185
K_0015833_H_grp_P_3_6	Kiel	15833	grp	P	6	49.5	148	2.4	18.8	5	9.7	172.39	0.13	0.52	0.52	2.9899	0.334459	0.8773	-0.0873	-0.3894	65.6371	-0.0254	-0.0258	11.2319	125.024	53.0975	51.0517	96.3353	45.8142	5.8913	123.616	41.8921	57.372	121.102	44.1535	-7.1702	150.743	20.8497	71.8483	147.807	22.872	-29.8076	156.791	-15.7479	95.9398	148.161	-14.0871	34.341	224.011
K_0025239_H_grp_P_3_6	Kiel	25239	grp	P	6	50.3	148	2.1	19.2	5.2	10.2	163.74	0.11	0.51	0.53	2.94235	0.339865	-1.1969	0.0903	0.7388	65.0434	-0.1885	0.1904	-5.9851	128.12	53.0632	70.6407	156.312	75.4685	3.9736	193.096	65.69	75.5704	192.088	63.3003	-8.5646	222.104	38.223	87.0018	223.968	33.8923	-51.5024	238.088	-19.6413	124.879	235.687	-24.1712	40.6307	315.925
H_00Earb8_H_han_W_4_6	Halle	00Earb8	han	H	6	55.6	165	2.1	18.9	4.7	10.5	153.41	0.11	0.45	0.56	2.96763	0.33697	0.0002	-0.041	-0.0209	70.7833	-0.8675	1.0051	-30.7788	143.594	77.606	51.8376	112.276	53.7844	7.5661	138.975	50.876	59.1454	135.242	50.02	-5.9598	162.195	32.7748	70.5669	160.037	30.3309	-39.2352	165.247	-11.2097	102.867	162.518	-13.0776	34.6892	232.115
K_0011393_H_han_W_3_6	Kiel	11393	han	H	6	56	165	2.3	18.9	4.9	10.4	156.83	0.12	0.47	0.55	2.94643	0.339394	0.3329	-0.0452	-0.6651	73.7489	-0.0643	-0.0296	8.7658	156.16	88.6717	53.2264	114.05	55.5363	2.643	141.966	49.985	58.2439	140.188	48.8739	-8.3067	166.613	28.0892	66.9768	168.016	27.3301	-44.1847	173.412	-13.4292	103.332	174.404	-16.6861	31.1144	239.134
K_0017272_H_hny_W_0_0	Kiel	17272	hny	H	0	19.7	145	3.4	17.3	5.6	7.8	160.44	0.2	0.72	0.45	7.36041	0.135862	-0.4288	-0.0441	0.2172	27.4878	-0.4262	-0.3046	7.8096	46.7914	25.0063	61.0635	153.659	84.5127	1.0049	183.265	76.0899	62.4343	186.546	76.5892	-16.7568	204.907	40.7815	74.2773	206.882	40.5196	-60.5995	215.356	-7.9686	113.662	216.97	-8.257	23.1236	306.995
K_0018404_H_hny_W_0_0	Kiel	18404	hny	H	0	21	145	3.2	17.7	5.7	8.2	163.41	0.18	0.7	0.46	6.90476	0.144828	0.3843	0	-0.7777	35.5214	0.4078	0.2043	5.9497	38.1297	23.9166	66.9869	141.196	72.042	5.9622	173.133	70.3597	71.8663	178.019	71.8291	-9.5174	203.662	36.8698	84.6995	201.75	39.1536	-48.8805	209.861	-20.3887	127.627	206.987	-16.8085	36.6045	305.386
K_0018316_H_hny_W_2_4	Kiel	18316	hny	H	4	43.8	145	2.4	18.3	4.8	9.5	162.54	0.13	0.51	0.52	3.3105	0.302069	0.8302	0.5065	-0.7995	57.9355	0.3401	-0.1905	14.5828	121.828	51.1206	62.8265	156.386	79.2608	3.1831	187.852	68.4999	70.0162	186.478	69.1179	-9.2312	213.663	37.3261	82.4258	211.198	39.5587	-45.766	220.577	-15.539	118.005	215.409	-16.1564	39.3074	319.396
K_0017019_H_hny_W_3_6	Kiel	17019	hny	H	6	40.5	145	2.3	18.7	5	10.4	160.55	0.12	0.48	0.56	3.58025	0.27931	0.4864	-0.6034	0.5353	53.3527	0.1328	0.2231	2.5352	90.5089	54.0131	48.4029	147.221	71.1566	-9.3396	171.892	63.6229	50.002	180.465	64.0781	-24.512	205.387	35.8533	61.0097	207.077	36.982	-61.6033	208.516	-8.9421	97.2318	217.219	-11.9558	11.5225	295.423
K_0017174_H_hny_W_3_6	Kiel	17174	hny	H	6	41.3	145	2.4	18.7	4.9	10.3	164.4	0.13	0.48	0.55	3.5109	0.284828	0.3006	-0.4401	-1.1549	56.3822	-0.1175	-0.6922	13.7799	105.885	52.0535	65.8116	145.726	72.8114	5.0782	167.524	71.5	69.1148	168.839	69.3336	-12.8098	198.13	38.7637	84.1329	196.947	31.522	-58.7575	211.948	-11.216	122.989	209.019	-22.3322	37.0895	312.935
B_0000827_H_hol_W_3_6	Berlin	827	hol	H	6	53.7	170	2.3	19.5	5.2	10.3	167.16	0.12	0.5	0.53	3.16574	0.315882	0.2779	-0.0666	-0.1979	66.3422	1.2532	-3.0314	12.4084	147.073	66.551	46.891	99.5879	40.3711	-7.1464	123.573	40.719	53.2266	119.873	38.8207	-20.8389	147.354	17.9429	64.4347	152.732	17.3814	-45.344	154.542	-25.1566	87.4585	157.351	-31.1847	20.4256	225.73
V_0000E93_H_hun_W_3_6	Vienna	0000E93	hun	H	6	57.8	165	2.2	18.7	5.2	9.7	165.08	0.12	0.54	0.52	2.85467	0.350303	-0.3464	-0.1922	0.1774	63.7696	-0.0183	0.1732	7.9215	128.739	56.5013	30.9088	48.3718	24.1459	3.9267	58.9352	21.7289	35.3586	57.1973	22.7795	-3.4498	70.8269	5.9176	44.2346	67.6818	9.2308	-19.1578	80.7118	-14.7528	62.1996	76.0268	-11.7278	21.3021	104.499
V_0000E94_H_hun_W_3_6	Vienna	0000E94	hun	H	6	53.4	165	2.3	19	5.2	10.2	160.9	0.12	0.51	0.54	3.08989	0.323636	-0.2289	0.0231	0.1981	64.583	-0.1175	0.3752	0.5594	125.177	74.7441	40.1061	79.6566	33.0708	3.5382	100.493	28.0084	46.5602	99.1154	30.3707	-7.1592	116.21	9.3806	57.0716	115.666	11.6835	-31.3241	124.592	-18.5606	81.6064	122.386	-18.1649	23.0463	172.198
V_0000E95_H_hun_W_3_6	Vienna	0000E95	hun	H	6	47.8	165	2.4	19.1	4.8	10.1	163.77	0.13	0.48	0.53	3.45188	0.289697	-0.6801	-0.1405	0.118	58.9138	-0.028	0.206	-2.1258	122.048	58.0499	39.8997	69.7447	32.9117	6.782	87.2582	28.0684	46.8613	84.3269	30.794	-2.1302	101.083	15.1024	58.2374	100.506	17.213	-25.2298	114.115	-12.0206	82.5406	109.6	-7.0722	28.2393	143.965
V_000E658_H_huz_W_3_6	Vienna	000E658	huz	H	6	51.5	139	2.4	19.2	15.3	10.1	164.44	0.13	1.51	0.53	2.69903	0.370504	-0.0126	0.2065	-0.4916	62.0614	0.5355	-0.6126	5.5027	139.401	66.9566	63.5147	128.907	67.421	20.2197	168.873	61.1432	71.8822	168.492	60.546	7.136	198.589	34.9729	88.8244	193.658	30.464	-28.6045	208.118	-9.2974	121.285	195.14	-12.6289	54.8248	278.711
V_000E659_H_huz_W_3_6	Vienna	000E659	huz	H	6	48.3	139	2.3	18.7	4.7	10.4	158.49	0.12	0.45	0.56	2.87785	0.347482	-0.1796	-0.2486	-0.2542	62.4105	-0.0035	0.2682	6.1653	133.921	72.8712	65.349	147.605	68.4339	7.1129	182.909	68.6972	67.1694	179.752	72.0087	-6.6732	212.285	35.6406	85.9896	213.79	37.0812	-46.6103	232.275	-18.7824	128.072	226.149	-17.3905	42.1834	291.795
V_000E660_H_huz_W_3_6	Vienna	000E660	huz	H	6	49.1	139	2.2	18.7	4.7	10.5	163.52	0.12	0.45	0.56	2.83096	0.353237	0.0194	-0.0381	-0.1306	65.9009	0.3157	1.3726	4.4399	136.514	67.6727	53.2563	143.11	63.6008	4.8053	175.584	56.742	57.6778	177.553	57.8167	-9.0691	205.705	34.0929	71.5562	207.772	32.7223	-49.8585	203.818	-8.8499	111.579	202.507	-15.1736	36.519	286.378
B_0001397_H_ice_P_2_4	Berlin	1397	ice	P	4	38.8	140	2.3	18.6	4.8	9.4	166.64	0.12	0.51	0.51	3.60825	0.277143	0.7313	-0.2141	-0.6288	64.8945	-0.1105	0.1829	8.5464	105.198	46.8067	70.8133	166.8	86.4851	-1.4043	200.98	75.366	77.8634	201.714	73.9938	-10.4451	217.757	44.085	89.3785	218.982	42.2553	-59.7129	234.782	-10.3273	131.083	234.297	-17.8228	39.5755	353.682
B_0001399_H_ice_P_2_4	Berlin	1399	ice	P	4	35.6	140	2.7	18.6	5.4	9.7	163.13	0.15	0.56	0.52	3.93258	0.254286	-0.1568	-0.8952	-0.5632	49.4018	0.1827	0.6618	11.4361	99.3114	39.6513	76.1715	166.893	92.0106	10.8487	200.605	81.7347	81.6425	200.308	83.5294	-0.9569	224.059	46.5628	93.528	219.015	47.2342	-43.861	230.543	-5.3028	135.897	222.991	-7.6205	50.1414	336.019
B_0001345_H_ice_P_2_5	Berlin	1345	ice	P	5	41	140	2.4	18.4	4.8	9.7	160.49	0.13	0.49	0.53	3.41463	0.292857	-0.3387	-0.1359	0.372	62.138	-0.3539	0.2832	5.0514	105.294	45.096	43.4683	142.051	61.6957	-10.0051	170.719	51.2088	43.8348	176.786	55.5429	-25.532	194.087	27.2415	52.4709	198.118	29.2305	-60.975	203.264	-20.5938	91.7552	217.699	-17.8264	4.1883	278.908
B_0001328_H_ice_P_3_6	Berlin	1328	ice	P	6	40.6	140	2.6	18.6	4.8	10	165.21	0.14	0.48	0.54	3.44828	0.29	-0.3969	0.1737	0.0182	46.4243	-0.4716	0.7629	8.9813	69.024	31.016	64.2466	159.547	70.8214	3.2616	189.036	60.5161	72.8459	188.962	62.4064	-9.0257	207.513	34.107	88.7925	209.487	31.7863	-57.9098	231.517	-18.2301	135.593	227.61	-18.6639	39.9425	316.538
B_0001339_H_ice_P_3_6	Berlin	1339	ice	P	6	43.3	140	2.6	18.5	4.4	9.7	166.28	0.14	0.45	0.52	3.23326	0.309286	0.5208	0.1546	-0.3738	60.4594	-0.3477	0.4455	6.3064	98.6218	46.0807	51.1526	143.913	53.8244	-2.4832	178.869	43.5052	58.5983	171.264	45.5569	-17.4576	204.084	19.8956	75.368	204.362	20.1093	-53.9957	206.979	-31.4532	109.917	205.044	-30.7304	27.7508	280.579
B_0001340_H_ice_P_3_6	Berlin	1340	ice	P	6	41.2	140	2.4	18.8	4.7	9.9	172.14	0.13	0.47	0.53	3.39806	0.294286	-0.8201	-0.023	0.1236	64.1472	-0.0963	0.4007	9.5372	114.312	56.0118	45.2269	139.123	71.367	-14.3303	169.912	61.0719	48.5141	167.484	60.2294	-29.5619	202.905	28.0554	64.2902	207.476	35.5376	-55.2646	197.097	-15.8872	99.4022	204.769	-6.4377	8.6195	288.89
B_0001381_H_ice_P_3_6	Berlin	1381	ice	P	6	43.7	140	2.5	18.9	4.7	9.8	163.55	0.13	0.48	0.52	3.20366	0.312143	-0.3681	-0.2204	0.255	53.3165	-1.2653	-0.1866	10.0223	96.991	44.7076	65.9904	129.365	60.7972	20.0797	163.946	57.6865	72.3869	159.739	58.0926	7.8699	196.218	35.484	84.9264	188.083	33.7208	-30.671	206.057	-3.2562	124.159	196.208	-13.0678	53.3786	275.375
B_0001382_H_ice_P_3_6	Berlin	1382	ice	P	6	43.5	140	2.6	18.5	4.6	10	161.11	0.14	0.46	0.54	3.21839	0.310714	0.4368	-0.7055	-1.3769	55.8488	0.3691	-0.2713	0.5773	109.828	57.8688	40.4384	105.133	53.7282	-7.8182	127.969	52.7828	42.7791	125.606	54.9535	-18.7855	158.41	24.975	58.7678	160.517	29.4762	-41.1785	172.396	-14.5785	88.3758	175.276	-4.8313	13.3806	225.119
B_0001383_H_ice_P_3_6	Berlin	1383	ice	P	6	42.8	140	2.4	19.4	4.8	9.9	168.84	0.12	0.48	0.51	3.27103	0.305714	-0.4521	0.0681	0.1134	65.3372	-0.1485	-0.0013	9.8963	109.83	59.8164	55.8919	132.347	59.8402	7.1855	165.352	50.096	60.3826	159.256	55.7473	-5.5499	184.788	26.1437	75.0963	181.684	30.0263	-43.1614	196.529	-25.8298	117.66	191.768	-22.2732	36.1227	261.083
B_0001387_H_ice_P_3_6	Berlin	1387	ice	P	6	44.2	140	2.6	19.6	4.7	10.4	172.15	0.13	0.45	0.53	3.16742	0.315714	-0.5309	-0.5677	-0.3617	62.0897	0.119	-0.1151	6.1598	108.883	41.8342	51.7947	139.595	61.7042	2.1131	164.215	53.1906	57.6893	164.961	55.0801	-12.9774	189.532	29.694	73.9186	191.896	29.9408	-47.4105	198.13	-13.4889	109.756	193.895	-14.2909	32.5166	270.724
B_0001388_H_ice_P_3_6	Berlin	1388	ice	P	6	45.7	140	2.4	18.9	4.8	10	168.19	0.13	0.48	0.53	3.06346	0.326429	-0.8792	-0.4413	0.022	57.6137	0.013	0.3178	-2.4431	116.858	42.1589	40.2167	104.204	52.4315	-5.0392	128.167	48.8747	45.9881	128.87	53.5809	-16.0076	160.987	22.1738	60.3404	157.532	30.4388	-37.5859	173.586	-18.2796	91.6118	169.466	-4.6663	16.9846	228.64
B_0001389_H_ice_P_3_6	Berlin	1389	ice	P	6	42.2	140	2.6	18.9	5	10	163.25	0.14	0.5	0.53	3.31754	0.301429	0.6339	0.0079	-1.0101	64.8468	0.2224	1.8968	10.5229	117.023	53.6122	45.3442	94.8878	49.4702	-3.9854	108.385	47.0374	49.5434	112.482	45.7366	-17.0342	140.334	23.4381	58.1467	137.575	24.5945	-41.5559	153.198	-14.2145	82.7941	153.482	-13.6286	18.3582	203.118
B_0001390_H_ice_P_3_6	Berlin	1390	ice	P	6	44.9	140	2.5	19.1	4.6	9.8	166.51	0.13	0.47	0.51	3.11804	0.320714	0.4394	0.2573	-0.1852	67.5665	0.0959	0.7866	11.3637	105.918	56.5924	42.9725	89.2484	42.1047	-4.58	110.319	39.8927	44.2968	108.991	40.3699	-17.5821	128.579	14.0994	55.4668	128.196	15.3436	-38.9191	141.001	-18.2072	78.065	141.194	-19.7143	17.5828	181.461
B_0001392_H_ice_P_3_6	Berlin	1392	ice	P	6	45.6	140	2.5	18.9	4.8	9.8	171.62	0.13	0.49	0.52	3.07018	0.325714	0.3995	0.0979	-0.2823	62.7629	0.1137	-0.011	7.313	116.193	54.0083	63.5793	139.62	69.1958	3.4787	170.831	62.5415	68.2031	165.854	66.228	-6.7211	193.754	38.9663	81.3318	192.294	36.7116	-51.1903	213.281	-12.1248	119.195	207.199	-18.5637	37.7262	286.334
B_0001393_H_ice_P_3_6	Berlin	1393	ice	P	6	44.5	140	2.4	19.2	5.1	10	166.96	0.13	0.51	0.52	3.14607	0.317857	-0.9189	-0.1447	-0.0054	61.4292	-0.208	0.3579	6.9409	117.531	49.1927	78.8569	145.661	63.1576	21.6903	178.368	54.0793	87.1514	175.208	58.6065	9.1441	206.705	19.4446	109.289	197.007	25.3023	-30.3425	216.248	-29.8525	154.185	197.013	-18.7498	66.4164	301.018
B_0001394_H_ice_P_3_6	Berlin	1394	ice	P	6	45.2	140	2.4	19.3	4.9	9.9	168.15	0.12	0.49	0.51	3.09735	0.322857	0.0935	-0.0554	-0.1289	58.507	0.3223	-0.2618	6.4484	112.819	48.4418	65.8641	166.3	78.5886	-1.4898	198.859	65.3261	71.0418	195.689	71.4295	-12.6298	210.756	39.8585	81.9736	212.089	33.5934	-58.5452	231.543	-13.7374	127.347	233.215	-23.67	36.271	325.152
K_0001760_H_ice_P_3_6	Kiel	1760	ice	P	6	44.6	140	2.7	18.9	4.8	10	167.66	0.14	0.48	0.53	3.13901	0.318571	-0.0356	-0.0974	0.0093	67.0178	-0.4499	1.1494	8.0361	115.722	56.1191	47.9807	134.382	73.8299	1.2251	165.8	67.3811	51.9419	159.74	68.8815	-12.2514	196.466	34.8832	66.6332	195.389	39.6956	-47.8099	207.696	-8.2374	103.07	203.743	-4.3224	25.3718	283.887
K_0001851_H_ice_P_3_6	Kiel	1851	ice	P	6	44.3	140	2.4	19.1	5.1	9.9	169.42	0.13	0.52	0.52	3.16027	0.316429	-0.3702	-0.1192	0.101	64.6334	-0.2157	-0.0463	8.4671	120.851	51.2538	54.2796	135.264	67.8105	-3.6613	166.661	62.2012	58.0672	167.531	62.478	-17.8669	193.127	31.4291	71.4661	193.227	33.3189	-56.5881	201.87	-16.6352	108.567	206.191	-17.3715	24.0417	267.987
K_0002217_H_ice_P_3_6	Kiel	2217	ice	P	6	47.5	140	2.2	18.6	4.6	10	161.31	0.12	0.46	0.54	2.94737	0.339286	-0.0815	-0.1429	0.0979	68.9571	0.1315	-0.8908	13.4861	122.741	65.5771	50.0046	99.8876	47.7567	-0.3368	121.427	42.1949	56.7846	120.473	42.9853	-10.6817	148.266	24.2868	66.809	148.507	27.793	-47.8034	159.515	-22.2029	104.455	161.663	-15.4535	27.8893	214.06
H_00Eind1_H_ind_P_3_6	Halle	00Eind1	ind	P	6	46	NA	2.3	19.8	5.2	10.1	169.57	0.12	0.51	0.51	NA	NA	-0.2608	0.3008	0.2979	61.6969	0.2228	-0.3758	7.315	137.049	52.3342	58.5357	133.511	49.5176	4.1065	157.136	40.4308	65.0171	155.953	41.5579	-9.181	184.281	13.5796	78.7077	186.22	16.0613	-50.5193	189.849	-36.051	116.43	186.848	-36.3527	33.044	269.776
H_00Eind2_H_ind_P_3_6	Halle	00Eind2	ind	P	6	40.4	NA	2.1	18.5	5.1	9.7	166.19	0.11	0.53	0.52	NA	NA	-1.1229	-0.8825	0.1099	54.1977	-0.0045	-0.1572	15.9037	98.8373	47.1473	55.503	145.449	59.2985	1.8487	177.116	59.0144	58.9583	179.412	56.8771	-17.6401	201.877	25.2283	74.6313	205.07	24.9262	-52.9748	203.47	-26.4647	112.283	210.074	-24.3461	25.9837	294.522
V_000E338_H_kdr_W_2_4	Vienna	000E338	kdr	H	4	47.1	167	2.2	18.5	4.9	9.8	160.02	0.12	0.5	0.53	3.54565	0.282036	0.1157	-0.0328	-0.0072	58.979	0.012	-0.0113	8.1744	120.792	56.6903	44.0727	104.42	47.1134	-1.3496	124.063	40.5559	50.991	129.649	43.1017	-17.0184	148.933	14.4963	67.4131	150.521	18.5971	-40.3506	155.634	-20.4753	92.5666	158.603	-18.181	21.7234	222.401
V_0000E73_H_kdr_W_3_6	Vienna	0000E73	kdr	H	6	54.3	167	2.1	19	4.8	10.5	156.43	0.11	0.46	0.55	3.07551	0.32515	-1.1333	-0.7317	0.7715	67.7592	-0.3687	1.3303	2.8094	144.503	89.8395	58.1182	125.279	63.6217	4.412	149.021	57.2413	64.9162	149.342	55.4187	-6.2989	172.597	32.4811	76.4151	168.637	32.4891	-41.4476	186.541	-19.9934	115.145	182.125	-16.4361	36.5588	259.727
V_000E321_H_kdr_W_3_6	Vienna	000E321	kdr	H	6	53.9	167	2	18.4	4.9	10	150.16	0.11	0.49	0.54	3.09833	0.322754	0.9478	0.0008	-0.3057	63.5173	-0.6969	-0.3614	1.9049	133.407	90.1975	28.1676	43.3014	22.4631	3.5655	52.3911	20.3522	31.7728	53.5143	22.4835	-4.0377	71.5674	10.4162	40.8899	73.297	13.9701	-20.9938	80.9356	-12.5023	60.1275	81.0365	-6.9784	16.4972	98.4525
V_000E337_H_kdr_W_3_6	Vienna	000E337	kdr	H	6	52	167	2.4	19.2	4.6	10.8	161.97	0.13	0.43	0.56	3.21154	0.311377	0.0113	0.1396	0.1756	70.3992	0.221	0.5035	-1.3842	145.875	70.1213	46.0092	95.1539	43.4718	4.2086	117.837	40.0019	53.0831	119.348	39.9674	-10.4036	141.711	19.1193	65.5281	139.872	19.9597	-32.667	148.171	-12.9148	90.4552	146.071	-13.9135	28.4001	208.632
V_000E340_H_kdr_W_3_6	Vienna	000E340	kdr	H	6	56	167	2	19.2	5.3	10.2	163.6	0.1	0.52	0.53	2.98214	0.335329	0.4803	-0.724	-1.1382	76.3118	0.0309	0.1925	2.5157	145.874	77.1814	47.1709	97.3993	49.6078	7.1702	111.263	44.1501	53.0646	110.861	45.8986	-3.8015	156.256	22.6308	66.795	152.585	24.823	-36.4125	165.027	-17.667	100.788	158.669	-12.8161	31.5015	227.216
V_000E341_H_kdr_W_3_6	Vienna	000E341	kdr	H	6	57.3	167	2.1	19	5	10.6	154.49	0.11	0.47	0.56	2.91449	0.343114	-0.6083	0.493	1.5956	73.4393	0.2105	0.6962	-1.9099	171.287	91.8691	26.2466	44.8705	28.9899	1.5248	52.9557	28.1115	30.0295	56.0859	29.1296	-9.4797	68.5017	17.6691	38.0201	71.5588	18.5344	-26.2471	73.3493	0.3755	53.205	80.2256	-1.9405	12.08	95.562
V_000E342_H_kdr_W_3_6	Vienna	000E342	kdr	H	6	54.6	167	2.3	19.1	5.1	10.1	164.21	0.12	0.5	0.53	3.05861	0.326946	-0.1128	-0.0482	-0.1804	70.2353	0.0185	-0.8957	10.2435	147.074	76.1747	29.2927	46.4265	34.33	4.0884	60.6983	35.6026	34.4517	59.6966	32.3703	-6.3506	78.7363	24.1241	42.9238	75.8125	22.0989	-23.7637	93.6767	-1.0149	61.6432	93.2251	-4.6899	19.5396	111.027
V_000E357_H_kdr_W_3_6	Vienna	000E357	kdr	H	6	54	167	2	19	5	10.3	164.63	0.11	0.49	0.54	3.09259	0.323353	0.1745	0.0665	0.066	68.0228	0.5553	-0.9247	5.6573	145.275	69.7801	25.3455	36.5378	25.8561	-2.2519	43.2706	27.4113	28.6695	46.3594	24.3007	-12.6314	57.6394	18.8662	35.1283	62.4645	17.0472	-27.5982	61.4527	-0.1152	48.2813	72.6428	-4.5143	9.0267	87.045
V_000E358_H_kdr_W_3_6	Vienna	000E358	kdr	H	6	56.4	167	2.3	19.2	4.9	10.1	161.98	0.12	0.49	0.53	2.96099	0.337725	-0.3293	-0.5461	-0.4618	70.8669	-0.4695	0.3117	5.0155	152.306	83.8069	44.6159	94.8543	44.3846	2.4131	123.209	39.0684	49.353	126.101	38.8467	-10.3673	147.074	18.7056	59.0643	150.466	21.1351	-38.0902	145.381	-18.6245	90.5048	150.574	-18.0209	22.1022	198.681
V_000E661_H_kdr_W_3_6	Vienna	000E661	kdr	H	6	58.9	167	2.1	19.4	5	10.7	158.16	0.11	0.47	0.55	2.83531	0.352695	0.3353	-0.8622	0.2539	76.449	-0.0924	0.6775	6.8468	166.509	85.3597	48.5364	111.667	57.2983	1.9802	137.662	50.6395	56.1802	141.112	52.9577	-9.7648	161.167	30.0991	70.1439	162.067	32.3296	-42.6126	162.527	-9.8501	102.171	155.747	-7.8269	30.4432	224.43
V_00E1027_H_kdr_W_4_6	Vienna	00E1027	kdr	H	6	58	167	2	18.7	4.8	10.2	158.07	0.11	0.47	0.55	2.87931	0.347305	-0.1289	-0.6749	0.1783	71.5541	0.0456	0.9471	-4.9724	168.174	80.041	28.4576	56.4719	26.3467	1.5592	70.1282	24.8847	34.5491	68.5529	24.7568	-6.7321	91.8018	9.3003	43.3157	88.4337	8.055	-23.3045	103.006	-9.4094	59.8912	97.9398	-13.4637	20.2099	120.947
K_0031431_H_kon_P_3_6	Kiel	31431	kon	P	6	49	135	2.1	19.1	5.2	9.8	165.16	0.11	0.53	0.51	2.7551	0.362963	-0.5934	0.1897	0.2349	59.0884	-0.6153	-0.539	9.2121	122.826	62.1551	69.7363	128.012	60.0613	8.262	160.738	59.3435	76.0106	157.204	57.7256	-9.9844	188.233	30.1844	91.2335	182.127	26.7596	-44.0596	192.697	-20.1486	121.43	183.845	-27.7917	44.2734	269.918
H_00Ekor1_H_kos_W_3_6	Halle	00Ekor1	kos	H	6	45.7	NA	2.3	19.2	4.7	10.1	163.43	0.12	0.47	0.53	NA	NA	-0.5715	-0.2678	0.428	65.7231	-0.3458	0.1654	14.636	125.136	55.9993	46.2595	109.631	54.5095	3.0193	115.374	49.4425	54.05	116.656	49.2227	-8.9695	152.457	26.9628	66.8841	153.072	26.4765	-40.6797	165.15	-12.4071	95.6731	161.617	-12.7965	28.8412	217.312
V_0000E74_H_lpz_F_2_5	Vienna	0000E74	lpz	H	5	53.9	155	1.9	18.7	5.2	10	162.61	0.1	0.52	0.53	2.8757	0.347742	0.0032	0.0966	0.5366	67.2672	-0.4493	0.0444	4.9249	139.257	67.6349	48.184	102.079	49.8227	6.4597	124.101	40.2379	56.0188	124.876	40.5501	-4.566	158.409	19.8579	73.3053	150.104	21.4251	-32.4203	161.853	-20.9737	98.9482	151.258	-15.763	38.3131	214.628
V_00E1294_H_lpz_F_3_6	Vienna	00E1294	lpz	H	6	51.3	155	2.2	18.9	5	10.1	162.61	0.12	0.5	0.53	3.02144	0.330968	-0.8275	-0.3648	1.0667	62.6409	0.6398	-0.0529	8.0893	129.859	60.1338	33.9684	45.1233	29.1837	11.3418	62.2914	28.635	39.8567	59.351	26.6021	4.222	85.394	14.859	50.795	77.7594	13.0416	-12.1121	98.2505	-5.667	69.568	86.4216	-7.9807	32.2073	105.499
H_00Emgl1_H_mon_P_4_6	Halle	00Emgl1	mon	P	6	48.5	132	2.3	19.3	5	10.1	167.03	0.12	0.5	0.52	2.72165	0.367424	0.0304	-0.1581	0.7013	70.2558	-0.7901	0.0212	4.6379	124.736	59.522	55.6889	147.224	59.7393	2.2571	171.082	51.8535	63.1471	173.54	52.4668	-11.5597	204.67	26.4094	76.0571	208.832	28.9296	-50.5988	213.468	-15.0502	111.921	211.532	-18.4574	29.7282	300.019
H_00Emgl3_H_mon_P_3_6	Halle	00Emgl3	mon	P	6	48.2	132	2.2	18.7	5	9.9	166.62	0.12	0.51	0.53	2.73859	0.365152	-0.1285	0.0493	-0.1417	60.7835	0.0209	-0.178	0.0097	126.612	58.0917	57.5017	124.79	54.267	4.5346	154.26	48.8895	63.132	157.215	47.3045	-10.8617	180.305	25.7477	78.2375	182.111	25.7626	-46.7233	182.263	-22.9151	116.001	183.447	-22.495	36.3561	260.77
H_00Emgl4_H_mon_P_4_6	Halle	00Emgl4	mon	P	6	45	132	2.4	18.4	4.6	10	161	0.13	0.46	0.54	2.93333	0.340909	0.1938	0.2414	-0.773	67.208	0.485	-0.6747	9.2452	112.232	60.2664	42.4689	132.269	58.0063	-14.4289	151.803	50.5881	46.9846	158.816	54.2052	-33.8304	194.863	26.3878	60.1479	201.382	31.2026	-58.3564	185.7	-25.6174	93.5575	195.492	-19.76	7.6034	273.962
V_0000E92_H_nns_W_3_6	Vienna	0000E92	nns	H	6	42.5	160	2.3	18.4	5.2	9.4	163.12	0.13	0.55	0.51	3.76471	0.265625	-0.6658	-1.3618	-0.0764	49.4607	-0.2595	-0.0551	8.2905	97.5374	51.5546	40.5857	93.4123	51.3665	-2.0747	113.111	46.5841	46.4733	115.266	48.9297	-19.8144	136.471	27.9499	64.633	135.971	33.1671	-42.3337	142.329	-10.2724	90.8717	142.066	-2.3686	18.4633	191.555
V_0001767_H_nor_C_3_6	Vienna	1767	nor	H	6	56	157	2.1	18.7	5	10.4	161.55	0.11	0.48	0.56	2.80357	0.356688	0.4008	0.0126	0.1739	76.2839	-0.3372	-0.6785	7.3405	155.59	82.5011	41.5768	92.6909	44.2526	1.9924	119.797	39.4862	48.0181	120.272	39.0043	-18.4438	143.73	21.533	65.7497	144.618	23.2865	-42.4814	143.531	-12.4923	89.8937	145.786	-11.5573	22.4425	207.076
V_000A538_H_nor_C_4_6	Vienna	000A538	nor	H	6	57.8	157	2.3	19	4.8	10.4	161.59	0.12	0.46	0.55	2.71626	0.368153	-1.0661	-0.6288	1.2525	78.7868	-0.0777	0.263	10.0731	156.141	80.0661	27.3886	52.6612	25.5006	-2.7775	66.2127	26.8783	30.2205	67.1277	26.8658	-14.8065	82.2991	13.4733	37.3483	87.0535	12.3162	-34.1171	87.3561	-6.6044	52.3901	93.6227	-11.8723	10.7681	117.753
H_0Eoldb1_H_odb_W_3_6	Halle	0Eoldb1	odb	H	6	55.8	165	2.3	19.2	5	10.8	158.06	0.12	0.46	0.56	2.95699	0.338182	0.3267	-0.1163	-0.4751	71.8564	0.0092	0.0885	10.0102	157.129	79.2883	55.4073	126.684	76.9064	-7.6709	158.905	71.3984	60.6915	160.209	70.079	-23.081	199.908	49.6991	76.3633	199.813	44.9579	-58.4314	195.71	-8.9012	109.174	195.441	-7.9216	24.3925	290.888
V_000E947_H_piz_C_2_4	Vienna	000E947	piz	H	4	51.3	157	2.5	18.7	5	9.8	167.1	0.13	0.51	0.52	3.06043	0.326752	1.0364	0.1632	-0.874	68.7664	-0.6047	-0.4908	14.4483	130.509	63.0169	26.6533	54.5506	33.2918	-3.406	63.6445	29.5704	31.2562	64.6285	29.2727	-9.5088	81.6128	14.5885	36.3599	83.3817	16.7639	-26.4366	96.0958	-4.6364	55.1202	97.5158	-4.3675	11.7921	115.651
V_00E1301_H_piz_C_2_5	Vienna	00E1301	piz	H	5	45.4	157	2.3	18.9	5.1	9.5	164.61	0.12	0.54	0.5	3.45815	0.289172	-1.219	-0.9262	0.8329	57.5513	0.1991	0.0263	11.7142	110.595	53.8828	48.867	99.616	46.8279	3.5039	127.717	43.0881	53.6822	126.675	44.5481	-6.8425	149.378	20.9817	65.7755	146.449	20.1244	-39.6312	163.883	-21.3789	96.9455	157.163	-19.6304	31.1592	219.765
V_00E1302_H_piz_C_2_5	Vienna	00E1302	piz	H	5	46.8	157	2.3	19.5	5.4	10.5	166.01	0.12	0.51	0.54	3.3547	0.298089	-0.0893	-0.3157	-0.0649	61.9623	0.0579	0.2239	6.1941	114.322	53.6202	38.899	103.041	55.2736	-5.414	127.479	52.5582	42.4234	135.213	51.6968	-23.749	154.395	26.6156	56.9088	157.881	27.9716	-54.1462	153.586	-11.9472	85.2257	157.166	-14.5362	11.9113	214.219
V_0000E68_H_piz_C_3_6	Vienna	0000E68	piz	H	6	54.8	157	2.2	18.9	4.9	10.1	164.65	0.12	0.49	0.53	2.86496	0.349045	0.3891	0.7973	-0.3477	75.1046	0.1658	-0.5899	10.4914	141.362	71.7784	66.6921	160.919	55.2011	-1.5516	185.838	44.5465	71.384	181.58	50.5196	-15.9066	215.727	6.0485	93.6679	209.658	18.6922	-54.3983	215.599	-50.4763	142.202	210.311	-31.5841	34.7996	324.663
V_0000E69_H_piz_C_3_6	Vienna	0000E69	piz	H	6	56.7	157	2.3	18.9	4.7	10	165.24	0.12	0.47	0.53	2.76896	0.361146	-0.5955	-0.5572	-0.4518	75.9365	-0.934	-0.1091	9.3316	151.3	79.7578	51.1941	108.663	52.8011	7.7912	137.72	53.4122	56.1344	128.775	51.1345	-5.2292	172.731	32.9249	70.9315	169.441	27.6742	-35.7841	174.063	-12.6397	99.2245	169.093	-19.2074	37.3858	248.878
V_0000E71_H_piz_C_3_6	Vienna	0000E71	piz	H	6	53.4	157	2.2	19	5	10.2	163.35	0.12	0.49	0.54	2.94007	0.340127	-0.6002	-0.3249	0.5158	70.278	0.1934	-0.7732	13.4617	140.733	62.2224	48.4219	116.026	52.6538	-0.6018	146.402	53.546	51.7291	145.765	50.9287	-20.8132	178.327	33.3983	65.4587	182.361	29.8635	-53.6814	173.986	-16.3945	90.421	180.728	-24.0658	18.8818	244.948
V_000E362_H_piz_C_3_6	Vienna	000E362	piz	H	6	54.5	157	2.4	18.9	4.9	10	164.97	0.13	0.49	0.53	2.88073	0.347134	0.4699	-0.4257	-0.227	76.1762	0.0832	-0.8961	15.9236	141.603	67.8549	64.7269	165.223	91.8883	-5.788	195.792	76.9318	72.6701	197.395	84.289	-14.9765	230.824	53.8775	80.7565	232.896	53.4556	-59.7023	247.947	-8.874	127.311	249.55	-9.3178	29.8675	334.411
V_000E363_H_piz_C_3_6	Vienna	000E363	piz	H	6	54	157	2.1	19.2	4.7	10.1	164.12	0.11	0.47	0.53	2.90741	0.343949	0.2039	0.003	-0.0981	68.6984	0.0753	1.1453	2.5848	143.161	72.6525	66.7133	150.299	68.2679	6.7429	186.318	61.3351	72.7744	182.21	62.9923	-6.2195	213.353	32.1739	89.0463	210.108	30.5092	-44.2166	216.092	-20.6518	124.546	212.405	-19.2402	40.3309	318.34
V_000E364_H_piz_C_3_6	Vienna	000E364	piz	H	6	54.2	157	2.2	19	5.1	10.7	163.7	0.12	0.48	0.56	2.89668	0.345223	-0.0818	0.0123	-0.4295	64.8791	-0.1438	0.0823	2.2381	158.548	67.1411	54.1931	146.379	89.1972	-4.473	183.856	71.8448	58.4016	181.136	86.8833	-12.1128	208.393	40.2641	72.0653	208.879	51.6483	-49.665	220.031	-16.105	119.308	214.939	3.0761	22.7536	311.511
V_000E366_H_piz_C_3_6	Vienna	000E366	piz	H	6	53.9	157	2.2	18.8	4.4	10.6	158.84	0.12	0.42	0.56	2.9128	0.343312	0.3272	0.3868	0.1223	68.9827	0.0606	0.4036	0.2307	144.066	76.202	65.7837	128.569	70.8916	13.9617	161.478	70.629	73.8565	155.656	68.697	0.6754	195.089	41.6721	88.9393	186.96	40.1313	-34.9885	201.627	0.3807	126.624	190.757	-5.1701	51.9446	269.954
V_000E367_H_piz_C_3_6	Vienna	000E367	piz	H	6	52.8	157	2.2	18.9	4.7	10.5	159.57	0.12	0.45	0.56	2.97348	0.336306	1.2026	-0.0115	-1.0684	67.664	-0.0632	-0.0006	4.2375	144.358	74.3008	58.2749	148.685	56.9384	3.3773	178.831	51.5014	62.8146	174.352	55.9866	-14.3018	214.886	24.9005	78.8568	216.822	25.3736	-54.4949	225.643	-21.7201	117.8	220.957	-23.1389	32.6649	286.767
V_000E930_H_piz_C_3_6	Vienna	000E930	piz	H	6	57.8	157	2.1	18.6	4.8	9.8	162.84	0.11	0.49	0.53	2.71626	0.368153	-0.2657	-0.0771	-1.5766	75.6597	0.2589	-1.2844	8.759	155.058	82.1094	59.0631	152.937	69.4476	-4.0133	183.516	66.577	62.0126	184.826	62.4334	-23.1384	213.47	30.7881	73.907	218.735	32.4558	-64.4853	216.583	-15.5184	110.746	223.101	-24.0951	24.3251	298.982
V_000E931_H_piz_C_3_6	Vienna	000E931	piz	H	6	60.6	157	1.9	18.8	4.6	10.5	162.78	0.1	0.44	0.56	2.59076	0.385987	-0.5621	-0.0888	1.0818	77.1987	0.0962	0.5366	5.2288	177.596	86.1882	50.668	125.6	64.4259	-0.3022	157.982	62.1915	53.9193	154.271	68.0579	-9.1329	189.504	34.7534	70.7967	187.512	41.4363	-40.2278	197.176	-13.0887	106.562	190.667	-0.8466	30.0144	272.931
V_000E943_H_piz_C_3_6	Vienna	000E943	piz	H	6	54.2	157	2.3	18.3	4.5	9.7	166.63	0.13	0.46	0.53	2.89668	0.345223	0.7254	0.9692	-0.0615	77.5287	-0.4108	0.3672	12.4828	142.212	67.1179	47.2922	121.73	55.758	-0.337	152.227	53.5335	53.4262	152.331	49.02	-11.0361	173.803	29.2142	62.9136	175.242	24.9978	-47.3816	181.758	-19.8473	97.406	178.176	-25.798	25.6751	265.977
V_000E944_H_piz_C_3_6	Vienna	000E944	piz	H	6	57.5	157	2.1	18.3	4.7	9.5	159.43	0.11	0.49	0.52	2.73043	0.366242	-1.4015	-1.3252	0.5928	78.6419	-1.3228	0.5124	15.5087	151.043	88.9891	54.9078	147.195	66.7401	0.035	176.933	54.8711	59.4013	179.636	57.1824	-13.6507	203.064	26.2108	71.8451	204.254	27.4628	-53.5373	204.168	-19.8419	109.585	201.117	-26.1595	30.9488	295.103
V_000E945_H_piz_C_3_6	Vienna	000E945	piz	H	6	53.9	157	2.4	18.5	5.2	10	160.5	0.13	0.52	0.54	2.9128	0.343312	-0.7538	0.2251	0.2897	71.8477	0.1744	0.3698	0.6566	154.405	79.6219	30.653	52.6367	28.4297	4.5101	68.3634	26.9384	35.242	66.0353	26.1131	-3.1861	82.1998	13.2283	44.4271	82.2094	12.7429	-18.4888	88.1298	-8.2459	59.8965	89.7513	-10.9706	21.0549	110.79
V_000E946_H_piz_C_3_6	Vienna	000E946	piz	H	6	55.8	157	2.2	18.7	4.7	10.4	162.1	0.12	0.45	0.56	2.81362	0.355414	-0.184	-0.2707	-0.1554	73.3584	-1.0397	-0.7842	9.467	157.617	75.6077	42.6583	101.883	54.4434	-0.5947	121.9	47.94	48.0607	122.029	49.5359	-16.8968	149.227	27.4006	66.8166	148.921	23.7224	-40.5607	158.627	-9.5137	88.8621	158.553	-14.3949	24.6962	209.46
V_000E950_H_piz_C_3_6	Vienna	000E950	piz	H	6	54.7	157	2.1	18.7	5	10	152	0.11	0.5	0.53	2.8702	0.348408	-0.5306	-0.2122	0.4433	71.4597	0.0269	-0.0555	-5.8585	146.702	81.5562	24.6021	43.7695	23.6203	-0.1485	54.6044	23.2337	26.4972	56.8742	21.843	-9.4082	67.7562	11.2244	32.5213	68.8232	9.575	-28.7495	78.6924	-8.0047	49.45	82.909	-12.0374	11.2057	96.3604
V_00E1295_H_piz_C_3_6	Vienna	00E1295	piz	H	6	58.1	157	2.3	18.7	4.9	10.2	159.54	0.12	0.48	0.55	2.70224	0.370064	-0.0084	0.0711	-0.1819	77.8185	-0.0106	-0.6774	6.2098	160.251	88.289	27.5172	55.6232	27.8127	-1.157	61.9097	25.8512	30.7606	62.0944	23.8128	-10.9187	85.1695	15.7714	38.9454	85.0213	14.3497	-29.2705	97.667	-6.2279	55.5141	98.6418	-9.7463	15.9816	110.921
V_00E1298_H_piz_C_3_6	Vienna	00E1298	piz	H	6	54.6	157	2.4	19	5	9.9	166.33	0.13	0.51	0.52	2.87546	0.347771	-0.7082	0.014	0.4645	65.8411	-0.1091	0.2913	1.3653	143.627	57.1862	43.4276	95.8793	42.3127	2.1259	111.139	36.3671	48.6106	116.606	38.7942	-7.8952	144.636	20.4332	58.7705	145.588	21.1605	-35.5696	150.501	-16.7845	85.0967	151.76	-16.7473	24.0684	203.789
V_00E1299_H_piz_C_3_6	Vienna	00E1299	piz	H	6	59	157	2.1	19.2	5	10	173.46	0.11	0.5	0.52	2.66102	0.375796	-0.7126	-0.1416	0.5253	76.0609	-0.1069	-0.6607	2.6824	163.201	49.7912	40.8082	98.3853	47.6983	0.7079	123.871	42.1698	45.658	123.897	45.3368	-17.0444	146.397	21.6394	63.408	148.614	28.0867	-39.5903	147.67	-22.287	92.5013	151.246	-14.5455	21.7318	220.572
V_000E361_H_pll_W_3_6	Vienna	000E361	pll	H	6	46.9	NA	2.4	18.7	5	10.4	161.51	0.13	0.48	0.56	NA	NA	0.1578	0.0066	0.0327	61.6391	-0.5125	0.4945	9.7287	127.98	63.1835	30.0101	45.0252	25.7867	2.7015	55.7891	26.1721	32.4423	56.2385	24.7523	-8.2389	71.6961	16.0627	40.4736	74.8567	10.2574	-29.284	82.5291	-4.9238	56.6307	84.3966	-12.2374	15.9833	100.107
V_0047208_H_scp_P_2_5	Vienna	47208	scp	P	5	37.6	140	2.1	18.5	4.9	9.8	163.35	0.11	0.5	0.53	3.7234	0.268571	-0.3588	1.9096	1.6859	65.9829	-2.3047	0.523	9.0589	128.646	66.3524	51.8302	99.0707	51.7128	6.68	122.249	46.1587	60.3031	119.382	45.6703	-6.9078	148.588	24.6187	73.8687	149.704	23.6413	-38.9511	147.696	-9.778	107.314	146.8	-13.3468	35.8663	215.539
V_0000112_H_scp_P_4_6	Vienna	112	scp	P	6	39.4	140	2.6	19	4.8	10	167.54	0.14	0.48	0.53	3.5533	0.281429	-1.9135	0.8102	1.5988	55.3238	0.1001	0.1471	9.5865	105.852	49.3445	70.319	159.262	89.2537	-0.6005	204.993	79.8903	73.8228	208.573	78.8705	-16.6912	222.183	45.9289	87.7533	221.059	44.7981	-57.7265	230.402	-10.1426	130.134	229.294	-5.2475	34.7459	345.349
V_000E368_H_ses_W_3_6	Vienna	000E368	ses	H	6	46.4	NA	2.3	19.4	4.8	9.8	172.98	0.12	0.49	0.51	NA	NA	-0.5753	-0.1586	0.2705	63.6045	0.4082	0.2275	8.7586	119.413	53.7994	60.2798	144.499	63.3101	9.1066	187.278	63.4729	62.7465	187.872	60.2996	-2.0087	201.734	37.3598	72.879	202.049	32.761	-46.037	209.51	-5.0133	109.377	210.009	-16.0462	38.1124	293.955
K_0016428_H_she_P_0_0	Kiel	16428	she	P	0	19.3	97	3.6	17.6	5.1	8.9	158.47	0.2	0.57	0.51	5.02591	0.198969	0.3494	0.087	-0.2523	34.0432	-0.1854	-0.3173	6.2899	36.999	24.7908	55.368	107.425	57.2754	5.0129	127.659	53.8949	59.2896	128.818	52.9631	-8.0068	157.653	31.7514	70.0441	160.864	31.5721	-40.4671	159.371	-13.3027	104.155	162.361	-13.6838	29.0736	232.998
K_0020465_H_she_P_0_0	Kiel	20465	she	P	0	16.2	97	3.7	16.7	5.1	7.9	160.66	0.22	0.65	0.47	5.98765	0.16701	-0.1032	-0.0585	0.3002	28.6365	-0.8162	0.7829	5.4727	26.4062	19.7741	64.2319	153.546	82.1696	2.1317	190.435	75.1238	68.8358	192.604	73.5583	-12.0858	211.023	47.9068	83.3356	216.07	41.1159	-56.0557	219.914	-13.4643	124.683	222.322	-14.0298	31.5473	328.35
V_00E1061_H_she_P_0_0	Vienna	00E1061	she	p	0	22.5	97	3.6	17.8	6	8	163.61	0.2	0.75	0.45	4.31111	0.231959	-1.1554	0.1235	0.3471	38.473	0.1733	-0.5057	4.7016	43.405	25.8426	31.8941	70.6059	32.9648	0.3863	91.9744	32.3254	38.0027	91.2996	32.993	-9.5302	107.707	9.298	49.1587	107.843	11.5488	-28.091	117.301	-17.8642	68.0485	113.219	-15.3568	20.6341	151.884
K_0016187_H_she_P_1_1	Kiel	16187	she	P	1	21	97	3.6	17.9	5.7	8.5	162.85	0.2	0.67	0.47	4.61905	0.216495	0.3247	-1.859	-0.7779	29.6828	0.3698	-0.7219	2.8839	36.0257	27.4241	46.9148	107.29	56.5953	-5.5113	140.691	50.7815	51.5053	140.794	53.1192	-18.0402	165.778	29.8902	61.0862	166.205	28.7458	-50.1245	173.85	-21.6808	94.2346	179.017	-22.5951	20.9645	239.669
K_0016509_H_she_P_1_1	Kiel	16509	she	P	1	21.8	97	3.1	17.7	5	8.7	166.04	0.18	0.57	0.49	4.44954	0.224742	0.4534	0.7211	-0.6211	36.4808	-0.362	1.04	8.155	50.3362	23.6227	58.6228	106.561	46.1565	1.5178	135.469	42.954	62.8314	135.815	41.6689	-10.993	162.192	19.3108	74.9758	158.199	16.5728	-45.4989	159.579	-26.125	107.921	161.47	-31.6074	30.9812	241.267
K_0017500_H_she_P_1_1	Kiel	17500	she	P	1	24.4	97	3.1	18.1	5.4	8.9	164.97	0.17	0.61	0.49	3.97541	0.251546	-0.716	-0.0561	0.1126	35.3821	0.7176	-0.4795	1.6803	51.3282	27.0376	48.6708	122.766	61.1024	4.1056	157.244	59.8418	56.4534	157.966	59.69	-15.3849	184.422	34.8912	74.2555	182.101	34.1771	-46.1415	197.033	-7.5766	108.217	193.47	-8.5867	32.474	261.437
K_0017502_H_she_P_1_1	Kiel	17502	she	P	1	23.5	97	2.9	17.8	5.3	8.5	167.05	0.16	0.62	0.48	4.12766	0.242268	0.1354	-0.296	-0.1672	35.8226	0.06	-0.1821	6.6528	51.3865	27.3159	54.0786	123.616	56.4963	9.7761	150.76	49.8522	59.3128	149.943	51.2848	-2.8191	173.451	25.1844	70.4995	173.315	30.7232	-38.7853	195.8	-11.8492	106.889	189.537	-11.3098	35.9723	248.264
K_0017654_H_she_P_1_1	Kiel	17654	she	P	1	20.7	97	3.3	17.4	4.9	8.5	162.9	0.19	0.58	0.49	4.68599	0.213402	0.1526	0.8464	0.4581	37.5811	0.5262	-0.6999	6.6531	43.8378	21.7834	55.8393	142.512	71.1647	-1.4964	156.138	64.4558	59.4678	158.719	68.2874	-14.9903	206.698	43.8584	74.7347	209.794	42.0226	-47.8182	211.275	-7.9677	111.843	217.798	-8.7076	29.0249	299.992
K_0018408_H_she_P_1_1	Kiel	18408	she	P	1	21.9	97	3.2	17.5	5.4	8.4	160.9	0.18	0.64	0.48	4.42922	0.225773	-0.0145	0.1722	-0.3481	35.9189	0.243	0.0649	5.4584	44.1387	28.8043	61.584	138.308	61.2965	9.2666	165.394	60.1621	67.5116	164.072	60.1991	-4.5626	198.014	32.1953	83.0193	198.583	30.0936	-45.028	206.618	-15.8889	127.549	200.127	-19.4525	42.4752	286.847
K_0018712_H_she_P_1_1	Kiel	18712	she	P	1	23.1	97	3.2	17.6	5.4	8.6	155.35	0.18	0.63	0.49	4.19913	0.238144	-0.2984	-0.0578	0.117	34.1376	0.5956	-0.6068	7.5505	47.0038	35.4046	52.1372	144.191	73.0178	-3.0248	180.919	72.2378	55.0827	182.421	69.4769	-21.2809	209.482	41.1705	71.5379	213.274	37.343	-61.1846	216.694	-10.2923	110.453	220.577	-10.8385	23.2241	300.244
K_0022033_H_she_P_1_1	Kiel	22033	she	P	1	19.5	97	3.5	18	5.3	8.7	159.48	0.19	0.61	0.48	4.97436	0.201031	-0.6318	-0.875	0.0115	35.5721	0.0137	0.0805	2.8883	34.5092	27.2781	68.7362	179.434	80.3731	-1.9852	210.025	79.9381	72.5007	216.247	73.2957	-20.774	233.43	41.749	80.8731	240.731	34.3486	-68.9012	238.991	-17.1909	121.082	247.828	-27.1829	27.3754	341.886
B_0002212_H_she_P_1_3	Berlin	2212	she	P	3	31.6	97	2.6	18.2	4.7	9.2	162.57	0.14	0.51	0.51	3.06962	0.325773	-0.3219	0.2228	0.5013	62.533	0.1232	0.6158	9.3926	149.331	56.2186	77.7546	166.794	70.8377	5.5809	197.129	67.0378	85.6463	200.178	64.7493	-11.99	219.902	31.4634	102.306	213.304	30.3234	-50.2039	229.386	-24.3447	139.338	219.286	-26.5801	53.7767	337.885
K_0015603_H_she_P_1_3	Kiel	15603	she	P	3	32.4	97	2.9	17.9	4.3	9.6	164.41	0.16	0.45	0.54	2.99383	0.334021	0.2479	-0.3074	-0.5458	48.1459	0.4386	0.0782	7.558	75.557	39.6638	46.4517	105.886	47.3447	-4.0449	135.42	37.6637	54.1689	136.494	40.1458	-14.4437	153.044	17.4355	67.1185	152.234	17.3575	-45.4622	157.676	-27.818	99.8958	159.414	-21.5676	25.0769	216.316
K_0016288_H_she_P_1_3	Kiel	16288	she	P	3	31.3	97	2.5	18.5	5.2	9.4	162.95	0.14	0.55	0.51	3.09904	0.32268	-0.3422	-0.1993	-0.0036	40.9847	-0.6492	0.0803	7.2114	73.0637	35.9057	50.787	107.819	43.3179	0.276	128.037	37.3224	56.3163	125.727	39.5727	-11.2047	162.936	12.9968	68.5204	170.499	19.3871	-44.6611	166.302	-34.3929	104.061	165.791	-29.9469	27.5223	226.125
K_0016840_H_she_P_1_3	Kiel	16840	she	P	3	33.7	97	2.5	18.5	5.1	9.2	168.22	0.14	0.55	0.5	2.87834	0.347423	-0.1168	0.2102	0.0176	52.2509	-0.0627	-0.4498	9.9974	80.1447	32.8452	53.5815	132.614	88.6518	-5.018	163.268	82.7181	55.2446	169.645	85.7233	-16.8886	194.021	60.38	68.2397	193.984	56.6537	-60.7381	201.734	5.9217	111.861	203.882	5.9827	18.6581	297.527
B_0001298_H_she_P_2_4	Berlin	1298	she	P	4	30.4	97	2.5	18.4	4.8	9.4	167.97	0.14	0.51	0.51	3.19079	0.313402	0.3788	0.53	-0.4455	71.1482	-0.2295	0.0264	10.5701	135.877	62.0899	68.9336	144.556	80.3682	8.6373	184.664	72.5607	75.8829	180.673	75.0484	-3.5894	215.702	37.2091	96.7876	213.723	42.5327	-35.992	229.23	-22.4799	133.17	218.3	-18.464	46.2373	304.176
K_0016326_H_she_P_2_4	Kiel	16326	she	P	4	36	97	2.7	18.9	5.4	9.8	165.77	0.14	0.55	0.52	2.69444	0.371134	-0.12	0.0034	-0.5709	49.4518	0.0519	-0.3453	7.6326	92.381	38.8939	38.4067	119.563	44.1298	-10.4729	143.868	38.183	41.3147	150.397	41.0697	-24.9271	165.275	15.3175	53.0283	173.019	19.9831	-55.5618	173.301	-28.179	87.0321	183.154	-23.4157	9.0001	246.976
K_0017164_H_she_P_2_4	Kiel	17164	she	P	4	28.4	97	2.7	18.2	4.9	9.3	163.5	0.15	0.53	0.51	3.41549	0.292784	-0.9208	-1.2643	0.4323	49.3844	0.0506	0.0395	12.1375	71.1547	32.8975	49.1305	122.144	59.9108	1.3604	149.93	53.5286	54.8945	147.69	53.8889	-12.4518	176.958	27.6623	70.6693	176.876	30.6147	-44.7343	190.386	-13.4853	99.8606	181.313	-10.3058	26.1087	247.48
K_0017799_H_she_P_2_4	Kiel	17799	she	P	4	37.2	97	2.5	18.4	4.6	9.7	166.02	0.14	0.47	0.53	2.60753	0.383505	-0.0273	-0.1951	0.071	55.0066	-0.0871	0.0348	11.3462	95.249	44.2931	52.7222	129.393	60.3176	2.5505	155.786	55.6609	56.3049	156.007	57.9011	-16.8067	190.561	33.3592	77.6508	190.538	32.2592	-51.5453	197.399	-10.8651	110.552	196.467	-10.6476	29.2898	283.257
K_0017800_H_she_P_2_4	Kiel	17800	she	P	4	39.8	97	2.4	18.6	4.6	9.8	169.7	0.13	0.47	0.53	2.43719	0.410309	-0.0658	-0.3808	-0.7477	60.1195	-0.2123	-0.0486	6.4429	103.793	45.6322	54.51	122.877	62.1126	-0.8147	149.896	51.3333	59.9989	151.878	54.0313	-13.912	191.081	26.8698	76.3169	190.435	32.7122	-49.5474	189.412	-25.3513	118.903	187.41	-13.0321	27.6412	263.558
V_000E345_H_she_P_2_4	Vienna	000E345	she	P	4	36.7	97	2.7	18.7	4.8	9.8	167.5	0.14	0.49	0.52	2.64305	0.378351	-0.6077	0.1456	0.286	49.9173	0.3614	0.1998	4.8732	83.1317	34.886	25.3858	24.7689	19.5041	2.7863	31.9728	18.3068	27.9702	31.511	18.7724	-3.5121	45.9117	10.519	37.0022	43.8401	11.5431	-16.2574	56.6357	-6.8129	49.7308	51.2372	-7.0079	17.0728	68.2827
K_0016449_H_she_P_2_5	Kiel	16449	she	P	5	37.5	97	2.6	18.4	4.5	9.8	163.23	0.14	0.46	0.53	2.58667	0.386598	1.5077	0.8869	0.1653	54.3444	0.2646	0.2385	4.2543	92.2611	49.7064	51.116	111.416	48.3438	1.0999	138.105	44.4904	56.4046	136.626	44.2233	-11.5132	165.793	21.6639	72.6375	166.704	23.5287	-42.7332	170.646	-25.4714	104.978	174.662	-25.007	29.2185	235.491
K_0017268_H_she_P_2_5	Kiel	17268	she	P	5	36.7	97	2.5	18.6	4.5	9.9	169.57	0.13	0.45	0.53	2.64305	0.378351	0.2812	0.7834	0.1505	57.6079	-0.2183	0.0655	8.1636	93.3092	44.3125	57.2379	146.694	70.8989	0.0503	182.924	64.1993	58.956	183.028	64.4391	-14.5439	204.393	34.7449	72.8054	203.685	34.6756	-57.442	220.607	-9.369	112.912	225.505	-11.5323	25.0143	307.27
K_0017290_H_she_P_2_5	Kiel	17290	she	P	5	36.4	97	2.5	18.5	4.5	9.9	169.32	0.14	0.45	0.54	2.66484	0.375258	-0.3478	0.1569	-0.1338	54.384	-0.1047	-0.2311	8.931	92.7244	45.8174	61.424	172.819	87.4414	-1.8707	202.087	77.1212	65.617	204.1	77.4552	-16.3032	223.024	48.9556	78.8197	228.083	48.1914	-57.8484	225.335	-4.4442	121.195	231.224	-6.8492	28.1023	342.29
K_0017906_H_she_P_2_5	Kiel	17906	she	P	5	38.4	97	2.4	18.7	4.9	9.9	164.49	0.13	0.49	0.53	2.52604	0.395876	-0.2933	-0.4879	-1.0863	58.9206	-0.2052	0.1787	11.7878	98.3676	48.268	48.4481	97.1112	52.7188	6.5068	126.734	55.4709	51.8667	126.828	55.9151	-10.5306	155.534	24.5808	71.1005	149.37	26.3032	-30.9584	161.612	-15.4029	95.3554	155.506	-13.4492	33.0535	218.363
K_0016437_H_she_P_3_6	Kiel	16437	she	P	6	39.4	97	2.5	18.9	5.3	10.1	168.24	0.13	0.52	0.53	2.46193	0.406186	-0.1738	0.1272	0.2313	58.4872	-0.7754	2.0635	12.5184	105.743	46.0516	50.1365	115.578	54.3727	-0.1961	143.965	46.737	58.364	143.965	47.2795	-14.2621	172.151	27.6153	69.2502	170.315	31.8332	-43.986	175.009	-17.2342	100.377	175.77	-13.3912	26.6084	250.532
K_0016438_H_she_P_3_6	Kiel	16438	she	P	6	36.8	97	2.6	18.6	4.6	9.9	168.52	0.14	0.46	0.53	2.63587	0.379381	0.1244	-0.0317	0.007	55.3297	-0.4289	1.3331	16.8387	92.8384	40.9454	57.3808	114.664	49.3308	2.2222	138.299	44.3943	61.271	138.286	43.6558	-9.3549	166.072	16.6224	72.4583	166.787	15.7261	-42.7027	173.516	-29.9792	103.878	170.38	-31.0845	32.6026	247.918
K_0023613_H_she_P_3_6	Kiel	23613	she	P	6	40	97	2.6	19.2	4.9	9.8	170.59	0.14	0.5	0.51	2.425	0.412371	-0.3729	-0.687	0.0969	59.8897	0.1743	0.9755	8.5744	94.3023	42.7276	68.9433	138.958	68.8315	5.0157	172.95	61.7459	78.5883	173.143	64.1578	-9.4584	213.496	34.8146	96.9854	210.733	36.3163	-45.8273	212.065	-28.1001	133.648	202.788	-24.4229	44.0871	316.319
V_00E1025_H_she_P_3_6	Vienna	00E1025	she	P	6	38	97	2.6	18.8	5.5	9.8	164.82	0.14	0.56	0.52	2.55263	0.391753	0.3203	-0.0457	-0.31	57.0439	-0.4719	-0.0194	10.2707	91.5979	50.0645	36.4243	96.8604	47.0199	-0.0539	119.734	45.649	41.6525	123.529	45.2625	-16.8071	143.231	19.7543	54.7357	149.786	20.961	-44.673	153.873	-15.8065	83.5695	159.862	-15.9092	17.2216	202.569
H_00Eshr1_H_shi_C_3_6	Halle	00Eshr1	shi	H	6	59.1	178	2.3	18.6	4.5	10.4	155.29	0.12	0.43	0.56	3.01184	0.332022	0.4455	0.0093	-0.3918	79.5653	0.0056	1.2741	3.9454	163.664	92.0535	57.8342	156.254	90.6756	4.0716	188.758	82.0645	65.6767	188.121	82.549	-13.5419	223.415	49.3613	81.6537	224.378	49.8358	-57.5199	239.898	0.2952	124.802	238.271	1.8371	34.5202	323.935
H_0Estmk2_H_stm_W_3_6	Halle	0Estmk2	stm	H	6	54.6	NA	2.4	18.8	4.7	10	165.87	0.13	0.47	0.53	NA	NA	0.1711	0.3536	-0.035	75.9796	-0.7522	0.5505	11.8784	151.399	67.6521	54.2403	139.827	65.8443	1.4089	157.373	67.3704	57.6682	156.874	65.7359	-14.9963	199.168	40.1284	70.794	199.04	34.7204	-53.9551	212.91	-8.7898	107.281	212.305	-15.163	27.4939	289.675
H_00Esfk1_H_suf_C_3_6	Halle	00Esfk1	suf	H	6	55.2	166	2.1	18.8	4.9	10.1	160.99	0.11	0.49	0.54	3.00725	0.33253	-0.0896	-0.4228	0.002	74.059	-0.0413	-0.0169	-0.3068	147.016	84.9929	33.2914	151.949	86.9087	-38.8927	170.271	66.4373	35.0979	180.385	78.7838	-52.3917	204.235	30.3106	46.2112	216.39	45.7614	-78.8417	194.358	-25.6214	91.7536	215.544	-3.8169	-25.1376	298.966
V_0000E86_H_suf_C_3_6	Vienna	0000E86	suf	H	6	49	166	2.1	18.2	5.2	9.6	157.02	0.12	0.54	0.53	3.38776	0.295181	0.2906	0.13	-0.2738	63.5802	0.2183	0.118	17.6692	133.473	72.0595	35.3346	92.7646	38.6325	1.7538	111.224	33.9362	41.9505	112.626	32.533	-8.5082	134.735	18.3737	52.0828	135.725	19.3452	-33.2367	145.02	-11.6684	78.2498	146.674	-10.6322	19.7801	193.612
B_0002016_H_thb_F_3_6	Berlin	2016	thb	H	6	NA	163	2.2	19.3	5.2	9.8	166.76	0.11	0.53	0.51	NA	NA	-0.8472	0.0025	0.1713	66.8597	0.1057	1.0192	7.2904	145.031	59.5597	71.3455	151.992	78.7152	-1.7566	181.836	76.4589	77.5586	180.69	75.0614	-24.4133	215.173	41.519	93.9257	214.678	42.0301	-63.68	217.082	-19.3794	131.704	214.341	-21.5603	35.0057	323.96
B_0003371_H_thb_F_3_6	Berlin	3371	thb	H	6	52.1	163	2.2	18.7	4.9	10.2	163.44	0.12	0.48	0.55	3.1286	0.319632	-0.3454	-0.1395	0.0557	66.0003	-0.3807	0.7987	4.2886	147.239	65.1304	32.986	108.531	61.1909	-13.1304	134.356	47.9688	38.7743	134.536	52.2572	-25.9822	170.479	28.9398	50.3119	174.948	32.4694	-56.4056	172.711	-11.8908	85.3671	179.273	-1.5198	3.1248	245.012
H_0EeglH1_H_thb_F_3_6	Halle	0EeglH1	thb	H	6	56.3	163	2.2	19.4	5.2	10.4	161	0.11	0.5	0.54	2.8952	0.345399	-0.7829	0.5245	0.9201	69.5883	-0.7672	-1.2793	10.0337	156.697	75.5422	29.0428	38.734	23.397	3.0298	52.2659	22.6835	31.1061	50.8658	20.9069	-3.5778	65.9455	9.3952	38.2724	64.9506	11.8458	-18.8284	76.2259	-11.7928	54.8451	73.3089	-9.6239	18.3211	92.6975
V_0000553_H_thb_F_3_6	Vienna	553	thb	H	6	51.3	163	2.2	18.8	5.4	9.5	160.55	0.12	0.57	0.51	3.17739	0.314724	-0.0908	-0.0618	-0.2376	61.7028	0.0277	-1.0238	19.7381	133.905	69.2175	53.6381	144.753	60.0082	-4.4605	173.989	54.7914	56.3487	171.877	57.5208	-20.8668	206.486	23.4296	68.4422	211.065	27.7206	-62.5162	216.689	-25.0754	113.753	226.147	-17.6879	11.9752	305.411
V_0000E87_H_thb_F_3_6	Vienna	0000E87	thb	H	6	54.3	163	2.2	19.3	5.1	10.1	164.58	0.11	0.5	0.52	3.00184	0.333129	-0.5247	-0.7073	1.7428	72.748	0.0146	0.5729	8.3442	149.28	66.4232	25.9616	36.9113	24.7314	1.8112	49.1062	21.572	29.28	49.274	22.7213	-5.4721	62.4514	12.4694	35.3413	62.9604	12.0795	-20.9604	68.6619	-6.0152	50.2401	67.8271	-4.7217	15.1428	89.6019
V_0000E89_H_thb_F_3_6	Vienna	0000E89	thb	H	6	50.9	163	2.3	18.9	5.1	9.8	161.72	0.12	0.52	0.52	3.20236	0.31227	-1.5587	-0.4053	0.6021	60.1499	-0.1816	0.6894	7.1206	139.673	64.4869	45.8916	104.248	45.8978	6.6781	136.188	40.1438	55.3998	132.838	41.0538	-7.1794	153.807	21.3392	71.4786	154.955	19.4006	-32.8872	157.99	-19.5514	96.3707	152.98	-21.2402	31.1688	217.3
V_0016555_H_tog_P_3_6	Vienna	16555	tog	P	6	41.6	NA	2.4	18.4	4.9	9.6	160.46	0.13	0.51	0.52	NA	NA	-0.2206	-0.0777	0.0958	53.356	0.131	0.3515	7.6862	112.895	56.476	44.2011	100.925	39.8707	8.7832	124.965	39.0165	51.1495	124.074	38.0552	-3.056	148.607	16.3172	62.6315	147.29	15.2294	-30.1331	154.242	-21.4883	91.746	153.925	-19.6017	29.3937	203.262
B_0003358_H_trk_W_2_5	Berlin	3358	trk	H	5	47.9	165	2	18.5	4.8	9.7	160.71	0.11	0.49	0.52	3.44468	0.290303	-0.0911	-0.0718	-0.0207	68.2693	0.2693	0.2388	2.2824	148.834	70.0226	59.9357	155.939	69.0637	-1.6409	188.799	58.0429	68.1089	188.629	63.921	-16.5085	211.981	16.2759	87.4673	215.3	28.3906	-56.3292	220.059	-35.9576	136.554	220.011	-19.1317	29.7179	314.006
B_0003357_H_trk_W_3_6	Berlin	3357	trk	H	6	53.9	165	2.3	18.8	5.1	10.1	163.35	0.12	0.5	0.54	3.06122	0.326667	-0.6905	0.6738	0.1574	44.8936	0.5154	0.5757	8.146	69.4216	36.0443	57.289	170.249	66.1742	-7.0493	187.477	58.5284	62.869	191.935	55.7799	-20.9724	210.339	25.3322	73.3312	214.435	20.5672	-72.2618	212.952	-24.4546	119.074	220.85	-32.9722	22.7074	313.93
B_0003360_H_trk_W_3_6	Berlin	3360	trk	H	6	55.8	165	2.3	18.8	5.4	10.2	164.76	0.12	0.53	0.54	2.95699	0.338182	0.6072	0.1395	-1.027	56.4661	-0.5138	-0.5752	2.709	127.613	60.8883	76.5843	150.859	54.5908	5.5499	190.629	48.827	82.8472	180.346	48.0938	-10.9994	200.677	15.7694	97.046	195.361	17.913	-60.5253	213.403	-37.9025	141.816	206.162	-37.8807	47.4517	313.045
B_0003362_H_trk_W_3_6	Berlin	3362	trk	H	6	51.9	165	2.6	19	5.2	10.1	166.2	0.14	0.51	0.53	3.17919	0.314545	0.5995	0.7036	0.5126	53.0731	0.0228	-0.1583	5.5612	120.782	57.5378	58.3327	137.149	71.1472	-4.4387	157.75	62.3237	64.5981	160.631	66.4107	-20.1634	201.292	29.7613	81.2243	202.766	32.8877	-56.6124	212.725	-29.7662	121.517	212.917	-23.3538	27.4963	292.102
K_0016574_H_wel_P_0_0	Kiel	16574	wel	P	0	24.8	130	3	18	5.3	8.8	159.27	0.17	0.6	0.49	5.24194	0.190769	-0.2137	0.7105	0.2692	32.0644	1.5675	-0.0407	0.5762	53.4602	31.8525	44.891	98.4708	39.6987	7.4441	122.83	38.7111	48.9152	122.14	39.8973	-3.9827	144.579	21.171	64.004	143.432	22.771	-30.997	155.234	-16.5183	92.2334	148.108	-13.5178	31.8446	208.744
K_0016700_H_wel_P_0_0	Kiel	16700	wel	P	0	23.4	130	3.2	18.4	5.6	8.8	171.96	0.17	0.64	0.48	5.55556	0.18	-0.4558	-0.7697	-0.3	33.9148	0.147	-0.5994	2.8292	47.9604	23.2687	57.8485	122.925	67.3646	5.9497	137.807	57.809	65.2489	139.087	56.5903	-5.2762	179.149	35.2299	72.9856	176.523	36.8843	-39.7057	181.6	-7.1283	109.552	180.223	-11.0681	35.4533	268.716
K_0018405_H_wel_P_0_0	Kiel	18405	wel	P	0	24.6	130	3	18.3	6	8.5	162.38	0.16	0.71	0.46	5.28455	0.189231	0.0588	2.1126	0.4247	33.5859	0.0578	-0.5093	12.5228	47.6786	29.8922	72.4083	148.967	76.7667	3.3313	178.829	72.2683	77.3534	177.496	70.2114	-12.9739	206.196	38.8295	92.1084	204.808	36.2523	-51.816	220.859	-15.3045	128.12	220.268	-20.3998	38.1236	309.544
K_0016188_H_wel_P_1_1	Kiel	16188	wel	P	1	23	130	3.4	18	5.4	8.8	163.83	0.19	0.61	0.49	5.65217	0.176923	-0.4688	-0.2149	0.0261	34.0506	-0.0524	-0.3054	6.6497	53.6882	29.9203	54.6115	109.956	59.1099	4.2728	145.912	57.4087	58.4771	145.269	57.1075	-12.6046	171.115	30.5384	72.9973	171.276	31.3109	-42.4167	167.302	-17.6548	103.494	166.781	-21.1843	31.4276	243.211
K_0016575_H_wel_P_1_1	Kiel	16575	wel	P	1	21.7	130	3.4	17.6	5.5	8.5	166.63	0.19	0.65	0.48	5.99078	0.166923	-0.7852	2.4955	1.0852	31.4315	0.9607	1.3234	3.186	42.763	24.7165	41.302	74.4904	35.0016	2.0521	95.2271	36.2594	46.4005	97.3981	32.0718	-9.134	115.999	20.364	54.7274	116.517	17.4906	-36.1989	127.718	-14.2457	78.3235	127.173	-19.6571	22.5879	176.024
K_0016576_H_wel_P_1_1	Kiel	16576	wel	P	1	23.4	130	3.2	18.2	5.7	9	163.6	0.18	0.63	0.49	5.55556	0.18	0.139	-0.7011	0.027	30.6257	-0.2039	0.7505	0.035	45.5227	30.5799	50.9942	116.275	55.3362	-0.268	133.677	51.8475	57.4964	140.598	50.0353	-18.5846	162.339	27.3007	71.3479	166.653	26.8925	-51.6973	173.561	-17.0161	102.372	179.877	-19.4249	24.7782	247.946
K_0016720_H_wel_P_1_1	Kiel	16720	wel	P	1	26.1	130	3	18.2	5.6	8.7	165.14	0.16	0.64	0.48	4.98084	0.200769	-1.2302	0.2066	-0.6522	33.7329	-0.1358	-0.1245	6.7062	55.2524	25.5215	51.0958	146.567	84.9057	-3.2546	177.522	80.2568	50.5748	182.091	81.2537	-21.093	209.328	52.8654	61.9363	216.177	52.0938	-67.4	212.383	12.7264	101.019	225.863	1.9599	16.3079	307.445
K_0017827_H_wel_P_1_1	Kiel	17827	wel	P	1	25.9	130	3.2	18.6	5.5	8.9	166.91	0.17	0.62	0.48	5.01931	0.199231	0.0127	-0.1489	-0.2744	32.4035	0.0471	-0.0565	6.4267	58.2725	26.8314	46.9917	126.699	62.4426	-7.7408	156.54	47.494	53.8414	155.69	56.3923	-17.3098	182.576	29.0297	66.7041	183.358	33.2606	-51.8734	188.015	-21.7521	111.512	189.467	-8.6067	19.2858	266.243
K_0018711_H_wel_P_1_1	Kiel	18711	wel	P	1	23.8	130	3.4	17.4	5.5	8.7	162.28	0.2	0.63	0.5	5.46218	0.183077	-0.9942	0.6748	1.0537	32.6603	-0.8787	0.3568	3.1981	55.3939	27.7281	69.7315	140.036	67.1952	8.7595	172.622	62.9802	77.7418	165.038	62.1526	-9.8447	209.323	33.3641	94.3434	202.726	35.6152	-45.6888	201.411	-17.2798	133.539	197.474	-15.0816	42.4346	298.154
K_0016699_H_wel_P_1_2	Kiel	16699	wel	P	2	27.8	130	2.8	17.8	5.4	9	159.99	0.16	0.6	0.51	4.67626	0.213846	0.0866	0.8576	-0.1578	37.7626	0.0418	0.2096	11.3969	66.8462	33.7741	48.6068	120.117	54.2398	2.7658	155.037	44.8139	55.2323	153.795	46.172	-7.5577	172.667	22.4449	67.5971	167.524	25.493	-40.9247	179.988	-28.1924	106.058	176.077	-18.5384	28.7217	257.731
K_0017828_H_wel_P_1_2	Kiel	17828	wel	P	2	30.2	130	2.8	18.4	5.9	9	165.5	0.15	0.66	0.49	4.30464	0.232308	-0.2634	0.0165	0.2371	39.3359	-0.0718	0.6302	5.4548	70.5519	32.3636	53.1756	113.373	63.7588	4.1708	146.369	56.8352	56.3755	146.593	55.8505	-9.2212	177.109	33.6883	68.9514	173.164	36.0932	-44.1237	176.615	-13.2408	106.038	179.268	-13.2391	27.4926	250.053
K_0017170_H_wel_P_2_4	Kiel	17170	wel	P	4	37.9	130	2.7	18.5	4.4	10.1	162.77	0.15	0.44	0.55	3.43008	0.291538	-0.0872	-0.067	-0.4592	56.2113	0.4437	0.6495	14.5881	101.851	39.5769	61.9169	144.86	76.8998	-3.5845	171.161	71.3477	66.9367	166.183	73.3288	-18.2252	191.902	34.6024	81.1003	196.626	39.777	-62.6187	206.54	-20.727	126.403	210.675	-14.0386	25.8263	305.283
K_0017291_H_wel_P_2_4	Kiel	17291	wel	P	4	39	130	2.5	19	5.3	10	164.73	0.13	0.53	0.53	3.33333	0.3	-0.2322	0.0955	0.3528	52.4129	-0.4168	0.3824	6.4909	96.8621	47.8103	46.7576	169.167	87.7737	-11.4891	184.294	75.8371	51.9297	189.656	84.9532	-15.386	232.723	47.1461	65.9385	232.224	50.5494	-63.1259	240.191	-12.0633	116.2	233.552	-5.6769	19.0395	330.305
K_0019157_H_wel_P_2_4	Kiel	19157	wel	P	4	37.8	130	2.7	18.5	4.9	9.6	162.86	0.15	0.51	0.52	3.43915	0.290769	-0.7387	-0.2538	-0.3935	53.9432	-0.9354	1.4483	8.9286	95.7088	40.6866	48.3913	159.861	65.8509	-2.6065	185.755	64.31	51.6615	189.79	61.832	-17.5615	216.299	30.9361	62.6337	219.962	29.9774	-66.5585	223.018	-11.063	107.156	232.982	-17.4326	19.6501	320.095
K_0016426_H_wel_P_2_5	Kiel	16426	wel	P	5	40.6	130	2.1	18.8	5	9.7	162.79	0.11	0.52	0.52	3.20197	0.312308	-0.5613	-0.1634	-0.3958	55.0962	-0.1373	-0.324	5.9787	101.532	53.6287	57.8371	116.2	53.0127	6.9202	144.095	49.3292	64.3668	142.386	47.3124	-6.5921	179.577	25.5628	78.5389	176.2	26.6755	-37.2267	175.732	-22.0876	108.577	171.865	-25.4785	38.4654	248.665
K_0016718_H_wel_P_2_5	Kiel	16718	wel	P	5	40.4	130	2.5	18.7	4.7	10	166.45	0.13	0.47	0.53	3.21782	0.310769	-1.7708	0.2485	-0.6602	57.204	-0.0127	-0.3923	12.2138	111.933	51.1777	48.1812	137.799	54.3513	0.6483	150.061	49.3622	57.7413	160.652	47.1245	-8.191	182.148	21.3851	67.8477	184.135	23.8289	-42.7061	188.742	-24.0811	105.071	186.876	-16.6191	24.9654	268.827
K_0017173_H_wel_P_2_5	Kiel	17173	wel	P	5	41.9	130	2.5	18.5	4.5	9.7	165.88	0.14	0.46	0.52	3.10263	0.322308	-0.2629	-0.6178	-0.5769	62.0038	-0.1865	-0.0024	13.3767	100.009	51.2584	58.3021	174.55	92.5857	-6.5352	200.799	84.565	56.3396	206.863	83.634	-26.7021	234.538	56.9223	73.6633	239.19	56.6901	-66.2207	238.384	4.1857	114.248	242.386	4.5408	14.019	348.849
K_0017919_H_wel_P_2_5	Kiel	17919	wel	P	5	43.4	130	2.5	18.7	4.8	9.8	167.85	0.13	0.49	0.52	2.99539	0.333846	-0.5724	-0.1057	0.8531	60.9663	-0.2056	1.0996	6.27	123.603	48.1876	70.4683	154.221	80.3961	-0.9621	187.157	75.5677	75.0322	188.285	74.8605	-13.7496	207.293	49.6718	84.7819	209.988	46.3764	-57.0229	222.503	-10.5318	122.576	226.258	-16.4104	31.2174	317.065
K_0016719_H_wel_P_3_6	Kiel	16719	wel	P	6	39.5	130	2.5	18.7	5	9.7	162.45	0.13	0.52	0.52	3.29114	0.303846	0.5374	0.5716	0.0601	61.158	0.1506	0.4468	11.6484	95.2609	51.8028	50.1518	97.6999	47.5288	9.3828	121.237	42.3019	58	118.062	42.8804	-2.1022	147.907	23.1779	71.4225	144.41	22.269	-31.5652	152.933	-13.0042	103.82	146.888	-13.1003	38.9917	218.222
K_0018146_H_wel_P_3_6	Kiel	18146	wel	P	6	43.8	130	2.5	18.9	5.1	9.8	167.72	0.13	0.52	0.52	2.96804	0.336923	-1.0628	-0.4449	-0.1016	63.4812	-0.4677	-0.0621	13.2349	110.463	49.0519	72.9098	156.562	80.4627	4.3341	183.21	68.4156	77.6365	186.651	68.8622	-6.4214	222.696	41.1461	87.2712	218.644	40.348	-52.8194	228.155	-17.0912	132.689	226.756	-16.1935	39.3848	333.998
K_0019782_H_wel_P_3_6	Kiel	19782	wel	P	6	42	130	2.3	18.6	4.3	9.8	166.11	0.12	0.44	0.53	3.09524	0.323077	0.2741	-0.2567	0.011	56.1046	-0.6727	-0.001	4.7623	98.3895	45.5038	54.5884	147.168	75.5596	-6.7704	171.034	72.6694	57.1746	175.53	72.5459	-22.125	201.355	44.4336	67.4622	210.512	42.7075	-65.4097	209.163	-10.0096	107.532	220.496	-11.089	17.0854	306.18
K_0019937_H_wel_P_3_6	Kiel	19937	wel	P	6	41.4	130	2.4	18.8	5.6	9.9	170.14	0.13	0.57	0.53	3.1401	0.318462	-0.5993	-0.2922	0.4472	57.5738	-0.1937	0.9164	7.5877	100.122	45.4037	56.8598	140.767	75.4968	-0.3615	176.347	71.332	59.079	176.089	74.6622	-10.5713	208.309	41.4588	72.7145	213.689	48.521	-49.7678	215.152	-13.5524	111.406	219.639	-4.6038	21.8499	297.044
K_0024678_H_wel_P_3_6	Kiel	24678	wel	P	6	42.6	130	2.4	19.2	5	10.1	168.09	0.13	0.5	0.53	3.05164	0.327692	-0.7981	-0.0173	-0.226	50.9358	0.0578	-0.1984	0.2608	101.233	54.5323	74.3444	150.061	87.0551	7.1081	195.836	80.7314	80.9348	189.989	79.3577	-3.9541	208.412	54.8678	90.3387	207.347	50.8367	-53.6805	226.577	-5.9589	134.036	221.558	-14.5263	43.3363	322.89
K_0024750_H_wel_P_3_6	Kiel	24750	wel	P	6	39.8	130	2.6	18.9	5.2	10	166.83	0.14	0.52	0.53	3.26633	0.306154	1.3275	0.1559	-0.7079	56.8689	-0.2166	0.1059	8.9538	99.3128	51.3796	58.0181	155.465	82.6499	-6.5617	185.732	74.3913	64.2006	186.507	76.3093	-16.1958	197.082	41.0438	77.1842	199.57	45.5534	-54.3432	220.337	-12.3763	116.305	221.405	-6.8418	24.9465	306.6
[truncated: 148 more columns]
