# Supplementary material for: Why the long face? Comparative shape analysis of miniature, pony, and other horse skulls reveals changes in ontogenetic growth
Source: PeerJ. 2019 Sep 16;7:e7678. doi: 10.7717/peerj.7678 (PMC6752190; doi:10.7717/peerj.7678)
Supplement: Data S1 [file peerj-07-7678-s002.rmd]

---
title: '2019 May: Analyses Miniature Skull Paper'
author: "Madlen Stange"
date: "`r Sys.Date()`"
output: pdf_document
toc: yes
fontsize: 11.5 pt
spacing: onehalf
---


```{r setup, include=FALSE}
knitr::opts_chunk$set(echo = TRUE, warning=FALSE, message=FALSE, fig.width=12, fig.height=8)
```
## Prepare data
#R version  3.5.2 (2018-12-20) -- "Eggshell Igloo"  
#geomorph version 3.1.2 #packageVersion("geomorph")
#shapes version 1.2.4 #packageVersion("shapes")
```{r}
library("geomorph")
library("shapes")
```


```{r}
#load data
#setwd("/PATH/TO/INPUT/") # PLEASE ADJUST THIS PATH
input=paste("DomEquids_Input.txt")
data=read.table(input,header=T,sep="\t", stringsAsFactors=FALSE)
coords=as.matrix(data[,-(1:8)]) # extract coordinates
classifiers <- data[,(1:8)]      # extract classifiers
ind=classifiers$ID_String
landpairs <- read.table("MatchingLM.txt")
landpairs <-as.matrix(landpairs)
```


## Procrustes superimposition accounting for bilateral symmetry
```{r results="hide", message=FALSE, warning=FALSE}
ThreeD <- arrayspecs(coords, 60, 3)  # multidimensional array, 3 dimension, 60 landmarks per ind
gdf.horse <- geomorph.data.frame(shape = ThreeD, ind=ind, age=classifiers$AltAge,
                                 breed=classifiers$Breed, type=classifiers$Group)

Y=bilat.symmetry(shape, ind=ind,  object.sym = TRUE, land.pairs = landpairs, iter = 999, RRPP =
                   TRUE, print.progress = TRUE, data=gdf.horse) 
```

```{r}
knitr::kable(Y$shape.anova)
```

side term reflects directional asymmetry, which is much smaller than the ind term (inter-specimen differences).  

## Breed names for pony and regular horse breeds
```{r}
levels(as.factor(gdf.horse$breed[which(gdf.horse$type=="P")]))
#13 pony breeds, 2 of which are miniature breeds
levels(as.factor(gdf.horse$breed[which(gdf.horse$type=="H")]))
#25 regular breeds
```


## Principal component analysis of symmetric component
```{r}
corPCA=plotTangentSpace(Y$symm.shape)
corPCA$pc.summary$importance[,1:4]
```

## PC1-PC2 scatterplot with age classes highlighted
Filled icons represent ponies; empty icons represent large breeds  
For colourblind friendly colours: http://www.cookbook-r.com/Graphs/Colors_(ggplot2)/#a-colorblind-friendly-palette

colours used for each age class:  
Age class 0 #009E73  
Age class 1 #56B4E9  
Age class 2 #D55E00  
Age class 3 #999999  
Age class 4 #0072B2  
Age class 5 #E69F00  
Age class 6 #CC79A7  
  

Get all PC1 and PC2 scores for all the combinations that I want to highlight  
```{r, echo=FALSE}
PCscores=corPCA$pc.scores[,1:2]
idx=which(gdf.horse$age=="0" & gdf.horse$breed=="she"); She_Null=PCscores[idx,]
idx=which(gdf.horse$age=="1" & gdf.horse$breed=="she"); She_Eins=PCscores[idx,]
idx=which(gdf.horse$age=="2" & gdf.horse$breed=="she"); She_Zwei=PCscores[idx,]
idx=which(gdf.horse$age=="3" & gdf.horse$breed=="she"); She_Drei=PCscores[idx,]
idx=which(gdf.horse$age=="4" & gdf.horse$breed=="she"); She_Vier=PCscores[idx,]
idx=which(gdf.horse$age=="5" & gdf.horse$breed=="she"); She_Funf=PCscores[idx,]
idx=which(gdf.horse$age=="6" & gdf.horse$breed=="she"); She_Sechs=PCscores[idx,]

idx=which(gdf.horse$breed=="fab"); Fab=PCscores[idx,]

idx=which(gdf.horse$age=="0"); Null=PCscores[idx,]
idx=which(gdf.horse$age=="1"); Eins=PCscores[idx,]
idx=which(gdf.horse$age=="2"); Zwei=PCscores[idx,]
idx=which(gdf.horse$age=="3"); Drei=PCscores[idx,]
idx=which(gdf.horse$age=="4"); Vier=PCscores[idx,]
idx=which(gdf.horse$age=="5"); Funf=PCscores[idx,]
idx=which(gdf.horse$age=="6"); Sechs=PCscores[idx,]
```

```{r,echo=FALSE}
xlab <- paste("Principal Component 1 ", "(", round(corPCA$pc.summary$importance[2,1]*100,1), "%)", sep="")
ylab <- paste("Principal Component 2 ", "(", round(corPCA$pc.summary$importance[2,2]*100,1), "%)", sep="")

plot(PCscores[,1],PCscores[,2], type="n",xlab=xlab, ylab=ylab,asp=1,frame=F)
points(Fab[1], Fab[2], col="#CC79A7", pch=19,cex=5)
points(She_Null[,1], She_Null[,2], col="#009E73", pch=18,cex=3)
points(She_Eins[,1], She_Eins[,2], col="#56B4E9", pch=17,cex=2)
points(She_Zwei[,1], She_Zwei[,2], col="#D55E00", pch=25,cex=2)
points(She_Drei[,1], She_Drei[,2], col="#999999", pch=15,cex=2)
points(She_Vier[,1], She_Vier[,2], col="#0072B2", pch=19,cex=2)
points(She_Funf[,1], She_Funf[,2], col="#E69F00", pch=18,cex=3)
points(She_Sechs[,1], She_Sechs[,2], col="#CC79A7", pch=19,cex=2)

points(Null[,1], Null[,2], col="#009E73", pch=9,cex=2)
points(Eins[,1], Eins[,2], col="#56B4E9", pch=2,cex=2)
points(Zwei[,1], Zwei[,2], col="#D55E00", pch=6,cex=2)
points(Drei[,1], Drei[,2], col="#999999", pch=14,cex=2)
points(Vier[,1], Vier[,2], col="#0072B2", pch=10,cex=2)
points(Funf[,1], Funf[,2], col="#E69F00", pch=5,cex=2)
points(Sechs[,1], Sechs[,2], col="#CC79A7", pch=1,cex=2)
text(PCscores[,1],PCscores[,2], labels=gdf.horse$breed)
```
Most of the group 0 and 1 individuals are either Shetland or Welsh ponies. Hny and Cds (regular breeds) are the only other specimens and they do not distinguish along PC1. This is simply a very nice allometric pattern of smaller/ juvenile individuals clustering to the right; and larger, adult specimens to the left.


## Alternative highlighting in PCA plot by group - minature, pony, regular
```{r, echo=FALSE}
PCscores=corPCA$pc.scores[,1:2]
idx=which(gdf.horse$type=="H"); Horse=PCscores[idx,]
idx=which(gdf.horse$type=="P" & gdf.horse$breed != "she" & gdf.horse$breed != "fab"); Pony=PCscores[idx,]
idx=which(gdf.horse$breed=="she"); She=PCscores[idx,]
idx=which(gdf.horse$breed=="fab"); Fab=PCscores[idx,]
xlab <- paste("Principal Component 1 ", "(", round(corPCA$pc.summary$importance[2,1]*100,1), "%)", sep="")
ylab <- paste("Principal Component 2 ", "(", round(corPCA$pc.summary$importance[2,2]*100,1), "%)", sep="")

plot(PCscores[,1],-PCscores[,2], type="n",xlab=xlab, ylab=ylab,asp=1,frame=T)
points(Horse[,1], -Horse[,2], col="black", pch=16,cex=3)
points(Pony[,1], -Pony[,2], col="darkgray", pch=18,cex=3)
points(Fab[1], -Fab[2], col="purple", pch=19,cex=3)
points(She[,1], -She[,2], col="black", pch=2,cex=2)
```

## Plot shape change from juvenile to adults  
Juveniles have a shorter rostrum and larger braincase.

```{r}
skulllinks=read.table("Cranium_Wireframe.txt")
plotRefToTarget(corPCA$pc.shapes$PC1min, corPCA$pc.shapes$PC1max, method = "TPS", links = skulllinks)
#plotRefToTarget(corPCA$pc.shapes$PC1min, corPCA$pc.shapes$PC1max,method="points", links = skulllinks, gridPars = gridPar(tar.pt.bg = "black",tar.link.col = "black",tar.link.lwd = 2, tar.pt.size = 0.5, pt.size = 0.5, pt.bg = "black", link.lwd = 0), mag=1, useRefPts = TRUE)
```

## Shape-size regression /allometry

First, calculate centroid size using the shapes package
```{r}
CS=centroid.size(ThreeD)
gdf.horse=geomorph.data.frame(shape=Y$symm.shape, ind=ind, age=classifiers$AltAge, breed=classifiers$Breed, cs=CS, type=classifiers$Group)
```


### Question1: are shape changes correlated with changes in size
#### allometry of all breeds together

```{r}
HorseAllometry <- procD.lm(shape~cs, logsz = TRUE, data=gdf.horse, iter=999, print.progress = FALSE)
#summary(HorseAllometry)
knitr::kable(HorseAllometry$aov.table)
```
Shape is predicted by size (significant and 42.53% R-squared).


#### Test for differences in allometries between ponies and normal/large breeds (type)
To get a test statistic for the interaction term of centroid size and breed I call procD.lm and use type as second predictor/interaction.
```{r results="hide"}
lmSmallLarge=procD.lm(shape ~ log(cs)*type, RRPP=T, data=gdf.horse)
```

```{r}
knitr::kable(lmSmallLarge$aov.table)
```

Additional to the centroid size (shape depends on size) and type term (small and large breeds differ in mean shape) also its interaction is significant, meaning that small and large breeds differ in their allometries.

##### Plot regression residuals on log(CS) - RegScore
RegScore projects the data onto the allometric vector (shape) so we can see where each specimen is on that vector as a function of (log) centroid size (Drake and Klingenberg 2008). For a single group, these shape scores are mathematically identical to the CAC (Adams et al. 2013).

```{r}
# code for geomorph 3.0.7
# plot(lmSmallLarge, method = "RegScore", label = gdf.horse$type, main= "RegScore")
RegScore.type=plot(lmSmallLarge, type = "regression",predictor = log(gdf.horse$cs), 
                   reg.type= "RegScore", label = gdf.horse$type, main= "RegScore")

#Variante 1
plot(RegScore.type$plot.args$x,RegScore.type$plot.args$y)
text(RegScore.type$plot.args$x,RegScore.type$plot.args$y,labels=RegScore.type$plot.args$label, pos=4)

#Variante 2
#idx=which(RegScore.type$plot.args$label=="H"); H.pred.x=RegScore.type$plot.args$x[idx]; H.pred.y=RegScore.type$plot.args$y[idx]
#idx=which(RegScore.type$plot.args$label=="P"); P.pred.x=RegScore.type$plot.args$x[idx]; P.pred.y=RegScore.type$plot.args$y[idx]
#plot(RegScore.type$plot.args$x,RegScore.type$plot.args$y, type="n",frame=T)
#points(H.pred.x, H.pred.y, col="#FF0800", pch=0)
#points(P.pred.x, P.pred.y, col="#FBE002", pch=8) 
#legend(7.2,-0.02, legend=c("H","P"), pch=0, col=c("#FF0800","#FBE002"))
```

##### Plot predicted shape - PredLine
PredLine shows the first principal component of the predicted shapes as a function of size.  
```{r}
# code for geomorph 3.0.7
#plot(SmallLarge, method = "PredLine", label=gdf.horse$age, gp.label = TRUE, main="PredLine")
PredLine.type=plot(lmSmallLarge, type = "regression",predictor = log(gdf.horse$cs), 
                   reg.type= "PredLine", label = gdf.horse$type, main= "Predine")

plot(PredLine.type$plot.args$x,PredLine.type$plot.args$y)
text(PredLine.type$plot.args$x,PredLine.type$plot.args$y, labels=PredLine.type$plot.args$label, pos=4)
#text(PredLine.type$plot.args$x,PredLine.type$plot.args$y, labels=gdf.horse$breed, pos=4)
```

#### Make Figure 4. Allometric trend: regression residuals (A) and predicted shape (B), 

```{r, echo=FALSE}
# Panel A
idx=which(RegScore.type$plot.args$label=="H" & gdf.horse$age=="0") ; H.pred.0=RegScore.type$plot.args$y[idx] ; H.size.0=RegScore.type$plot.args$x[idx]
idx=which(RegScore.type$plot.args$label=="H" & gdf.horse$age=="1") ; H.pred.1=RegScore.type$plot.args$y[idx] ; H.size.1=RegScore.type$plot.args$x[idx]
idx=which(RegScore.type$plot.args$label=="H" & gdf.horse$age=="2") ; H.pred.2=RegScore.type$plot.args$y[idx] ; H.size.2=RegScore.type$plot.args$x[idx]
idx=which(RegScore.type$plot.args$label=="H" & gdf.horse$age=="3") ; H.pred.3=RegScore.type$plot.args$y[idx] ; H.size.3=RegScore.type$plot.args$x[idx]
idx=which(RegScore.type$plot.args$label=="H" & gdf.horse$age=="4") ; H.pred.4=RegScore.type$plot.args$y[idx] ; H.size.4=RegScore.type$plot.args$x[idx]
idx=which(RegScore.type$plot.args$label=="H" & gdf.horse$age=="5") ; H.pred.5=RegScore.type$plot.args$y[idx] ; H.size.5=RegScore.type$plot.args$x[idx]
idx=which(RegScore.type$plot.args$label=="H" & gdf.horse$age=="6") ; H.pred.6=RegScore.type$plot.args$y[idx] ; H.size.6=RegScore.type$plot.args$x[idx]

idx=which(RegScore.type$plot.args$label=="P" & gdf.horse$age=="0") ; P.pred.0=RegScore.type$plot.args$y[idx] ; P.size.0=RegScore.type$plot.args$x[idx]
idx=which(RegScore.type$plot.args$label=="P" & gdf.horse$age=="1") ; P.pred.1=RegScore.type$plot.args$y[idx] ; P.size.1=RegScore.type$plot.args$x[idx]
idx=which(RegScore.type$plot.args$label=="P" & gdf.horse$age=="2") ; P.pred.2=RegScore.type$plot.args$y[idx] ; P.size.2=RegScore.type$plot.args$x[idx]
idx=which(RegScore.type$plot.args$label=="P" & gdf.horse$age=="3") ; P.pred.3=RegScore.type$plot.args$y[idx] ; P.size.3=RegScore.type$plot.args$x[idx]
idx=which(RegScore.type$plot.args$label=="P" & gdf.horse$age=="4") ; P.pred.4=RegScore.type$plot.args$y[idx] ; P.size.4=RegScore.type$plot.args$x[idx]
idx=which(RegScore.type$plot.args$label=="P" & gdf.horse$age=="5") ; P.pred.5=RegScore.type$plot.args$y[idx] ; P.size.5=RegScore.type$plot.args$x[idx]
idx=which(RegScore.type$plot.args$label=="P" & gdf.horse$age=="6") ; P.pred.6=RegScore.type$plot.args$y[idx] ; P.size.6=RegScore.type$plot.args$x[idx]

size=RegScore.type$plot.args$x

plot(size,RegScore.type$plot.args$y, type="n",frame=T)
points(H.size.0, H.pred.0, col="#FF0800", pch=0)
points(H.size.1, H.pred.1, col="#FBE002", pch=0)
points(H.size.2, H.pred.2, col="#6CBA20", pch=0)
points(H.size.3, H.pred.3, col="#5D9E4D", pch=0)
points(H.size.4, H.pred.4, col="#4B72B3", pch=0)
points(H.size.5, H.pred.5, col="#3B2A90", pch=0)
points(H.size.6, H.pred.6, col="#CB2891", pch=0)

points(P.size.0, P.pred.0, col="#FF0800", pch=8)
points(P.size.1, P.pred.1, col="#FBE002", pch=8)
points(P.size.2, P.pred.2, col="#6CBA20", pch=8)
points(P.size.3, P.pred.3, col="#5D9E4D", pch=8)
points(P.size.4, P.pred.4, col="#4B72B3", pch=8)
points(P.size.5, P.pred.5, col="#3B2A90", pch=8)
points(P.size.6, P.pred.6, col="#CB2891", pch=8)

```


```{r, echo=FALSE}
# Panel B
idx=which(PredLine.type$plot.args$label=="H" & gdf.horse$age=="0") ; H.pred.0=PredLine.type$plot.args$y[idx] ; H.size.0=PredLine.type$plot.args$x[idx]
idx=which(PredLine.type$plot.args$label=="H" & gdf.horse$age=="1") ; H.pred.1=PredLine.type$plot.args$y[idx] ; H.size.1=PredLine.type$plot.args$x[idx]
idx=which(PredLine.type$plot.args$label=="H" & gdf.horse$age=="2") ; H.pred.2=PredLine.type$plot.args$y[idx] ; H.size.2=PredLine.type$plot.args$x[idx]
idx=which(PredLine.type$plot.args$label=="H" & gdf.horse$age=="3") ; H.pred.3=PredLine.type$plot.args$y[idx] ; H.size.3=PredLine.type$plot.args$x[idx]
idx=which(PredLine.type$plot.args$label=="H" & gdf.horse$age=="4") ; H.pred.4=PredLine.type$plot.args$y[idx] ; H.size.4=PredLine.type$plot.args$x[idx]
idx=which(PredLine.type$plot.args$label=="H" & gdf.horse$age=="5") ; H.pred.5=PredLine.type$plot.args$y[idx] ; H.size.5=PredLine.type$plot.args$x[idx]
idx=which(PredLine.type$plot.args$label=="H" & gdf.horse$age=="6") ; H.pred.6=PredLine.type$plot.args$y[idx] ; H.size.6=PredLine.type$plot.args$x[idx]

idx=which(PredLine.type$plot.args$label=="P" & gdf.horse$age=="0") ; P.pred.0=PredLine.type$plot.args$y[idx] ; P.size.0=PredLine.type$plot.args$x[idx]
idx=which(PredLine.type$plot.args$label=="P" & gdf.horse$age=="1") ; P.pred.1=PredLine.type$plot.args$y[idx] ; P.size.1=PredLine.type$plot.args$x[idx]
idx=which(PredLine.type$plot.args$label=="P" & gdf.horse$age=="2") ; P.pred.2=PredLine.type$plot.args$y[idx] ; P.size.2=PredLine.type$plot.args$x[idx]
idx=which(PredLine.type$plot.args$label=="P" & gdf.horse$age=="3") ; P.pred.3=PredLine.type$plot.args$y[idx] ; P.size.3=PredLine.type$plot.args$x[idx]
idx=which(PredLine.type$plot.args$label=="P" & gdf.horse$age=="4") ; P.pred.4=PredLine.type$plot.args$y[idx] ; P.size.4=PredLine.type$plot.args$x[idx]
idx=which(PredLine.type$plot.args$label=="P" & gdf.horse$age=="5") ; P.pred.5=PredLine.type$plot.args$y[idx] ; P.size.5=PredLine.type$plot.args$x[idx]
idx=which(PredLine.type$plot.args$label=="P" & gdf.horse$age=="6") ; P.pred.6=PredLine.type$plot.args$y[idx] ; P.size.6=PredLine.type$plot.args$x[idx]

size=PredLine.type$plot.args$x

plot(size,PredLine.type$plot.args$y, type="n",frame=T)
points(H.size.0, H.pred.0, col="#FF0800", pch=0)
points(H.size.1, H.pred.1, col="#FBE002", pch=0)
points(H.size.2, H.pred.2, col="#6CBA20", pch=0)
points(H.size.3, H.pred.3, col="#5D9E4D", pch=0)
points(H.size.4, H.pred.4, col="#4B72B3", pch=0)
points(H.size.5, H.pred.5, col="#3B2A90", pch=0)
points(H.size.6, H.pred.6, col="#CB2891", pch=0)

points(P.size.0, P.pred.0, col="#FF0800", pch=8)
points(P.size.1, P.pred.1, col="#FBE002", pch=8)
points(P.size.2, P.pred.2, col="#6CBA20", pch=8)
points(P.size.3, P.pred.3, col="#5D9E4D", pch=8)
points(P.size.4, P.pred.4, col="#4B72B3", pch=8)
points(P.size.5, P.pred.5, col="#3B2A90", pch=8)
points(P.size.6, P.pred.6, col="#CB2891", pch=8)
```


### Test for allometric relationship for each sub group
Ponies first:
```{r}
small.shape=gdf.horse$shape[,,which(gdf.horse$type=="P")]
small.cs=gdf.horse$cs[which(gdf.horse$type=="P")]
pony <- geomorph.data.frame(shape = small.shape, cs = small.cs)
Allometry.Pony <- procD.lm(shape~cs, logsz = TRUE, data=pony, iter=999, print.progress = FALSE)
knitr::kable(Allometry.Pony$aov.table)
```

This shows there is significant size-shape relation among ponies. No surprise.

Now regular breeds:
```{r}
regular.shape=gdf.horse$shape[,,which(gdf.horse$type=="H")]
regular.cs=gdf.horse$cs[which(gdf.horse$type=="H")]
regular <- geomorph.data.frame(shape = regular.shape, cs = regular.cs)
Allometry.Regular <- procD.lm(shape~cs, logsz = TRUE, data=regular, iter=999, print.progress = FALSE)
knitr::kable(Allometry.Regular$aov.table)
```

This shows there is significant size-shape relation among regular breeds. No surprise either. The interesting question is whether their trajectories differ in angle or length.


### Test of homogeneity of slopes, plus pairwise slopes comparisons, as the interaction term is significant

To determine whether the populations differ in the rate and/or direction of allometric shape change:
```{r results="hide"}
#function only works if objects are liberated from the geomorph dataframe gdf.horse
shape=gdf.horse$shape
logcs=log(gdf.horse$cs)
type=gdf.horse$type

#advanced.procD.lm has been deprecated
#HOS=advanced.procD.lm(shape~log(cs)+type, ~log(cs)*type, groups= ~type, slope= ~log(cs),angle.type="deg", iter=999)
# new code:
fit1 = procD.lm(shape~logcs+type,print.progress = FALSE, iter = 999)
fit2 = procD.lm(shape~logcs*type,print.progress = FALSE, iter = 999)
aov=anova(fit1, fit2)
```
```{r}
knitr::kable(aov$table)
```

--> p=001, we can reject the H0 of common allometry 

Now, calculate contrasts in slope vector distances and angle between vectors:
```{r}
PW1=pairwise(fit2, fit.null = fit1, groups = type, covariate = logcs, print.progress = FALSE) 
PW1.sum.dist=summary(PW1, confidence = 0.95, test.type = "dist",show.vectors = TRUE) 
# distances between slope vectors lengths
PW1.sum.angle=summary(PW1, confidence = 0.95, test.type = "VC", angle.type = "deg") 
# vector correlation in degrees
PW1.sum.angle
```
The two allometric vectors differ in angle (r not different from 1, P=0.001), meaning that regular and small breeds grow at different rates.  
Now, since we have diverging slopes, we will test which intercept both vectors have:  

```{r results="hide"}
#intercept test by checking LS means
# old code
# HOS.int.test=advanced.procD.lm(shape~log(cs)+type, ~ log(cs), groups= ~type, slope= NULL,angle.type="deg", iter=999) 
#to determine whether the populations differ in the rate and/or direction of allometric shape change.
PW2=pairwise(fit2, fit.null = fit1, groups = type, print.progress = FALSE) 
PW2.sum.dist=summary(PW2, confidence = 0.95, test.type = "dist", stat.table = FALSE) 
```

```{r}
#HOS.int.test$Z.means.dist
PW2.sum.dist
```

 
## Summary paragraph: Testing for divergent patterns of allometry between small and regular horse breeds  
Key values:
```{r, echo=FALSE}
Rsq.All=HorseAllometry$aov.table$Rsq[1]
pval.All=HorseAllometry$aov.table$`Pr(>F)`[1]
allo.type.F=lmSmallLarge$aov.table$F[2]
allo.type.p=lmSmallLarge$aov.table$`Pr(>F)`[2]
allo.type.Z=lmSmallLarge$aov.table$Z[2]
allo.interact.F=lmSmallLarge$aov.table$F[3]
allo.interact.Z=lmSmallLarge$aov.table$Z[3]
allo.interact.p=lmSmallLarge$aov.table$`Pr(>F)`[3]
allo.pony.F=Allometry.Pony$aov.table$F[1]
allo.pony.Z=Allometry.Pony$aov.table$Z[1]
allo.pony.p=Allometry.Pony$aov.table$`Pr(>F)`[1]
allo.regular.F=Allometry.Regular$aov.table$F[1]
allo.regular.Z=Allometry.Regular$aov.table$Z[1]
allo.regular.p=Allometry.Regular$aov.table$`Pr(>F)`[1]
traj.length.reg=PW1$slopes.length[[1]][1] # traj.length.reg=HOS$obs.slope.lengths[1]
traj.length.pony=PW1$slopes.length[[1]][2] # traj.length.pony=HOS$obs.slope.lengths[2]
traj.length.Z=PW1.sum.dist$pairwise.tables$Z[2] # traj.length.Z=HOS$Z.slopes.dist[2,1]
traj.length.P=PW1.sum.dist$pairwise.tables$P[2] # traj.length.P=HOS$P.slopes.dist[2,1]
traj.slope.r=PW1.sum.angle$pairwise.tables$r[2]
traj.slope.Z= PW1.sum.angle$pairwise.tables$Z[2] #traj.slope.Z=HOS$Z.angles[2,1]
traj.slope.P=PW1.sum.angle$pairwise.tables$P[2] # traj.slope.P=HOS$P.angles[2,1]
intercept.Z=PW2.sum.dist$pairwise.tables$Z[2] # intercept.Z=HOS.int.test$Z.means.dist[2,1]
intercept.P=PW2.sum.dist$pairwise.tables$P[2] # intercept.P=HOS.int.test$P.means.dist[2,1]
traj.angle=PW1.sum.angle$summary.table$angle
```

Testing for allometry by regression of skull shape (Procrustes coordinates) on log centroid size for the entire sample (small and regular breeds) shows a strong effect of size on shape (R2 = `r Rsq.All`, p=`r pval.All`). Procrustes ANOVA results indicate that the mean shapes of small and regular sized breeds (F=`r allo.type.F`, Z=`r allo.type.Z`, p=`r allo.type.p`) as well as their allometries (F=`r allo.interact.F`, Z=`r allo.interact.Z`, p=`r allo.interact.p`) differ. Specifically, they differ in rate of change (Z=`r traj.length.Z`, p=`r traj.length.P`), by regular breeds having a less slope distance (`r traj.length.reg`) than small breeds (`r traj.length.pony`). Consequently, they differ in slope (angle= `r traj.angle`, r=`r traj.slope.r`, Z=`r traj.slope.Z`, p=`r traj.slope.P`). A test of LS means revealed NO difference in intercept (Z=`r intercept.Z`, p=`r intercept.P`).
 

Individual tests for allometry within regular and small breeds are (unsurprisingly) significant (F=`r allo.regular.F`, Z=`r allo.regular.Z` p=`r allo.regular.p`; F= `r allo.pony.F`, Z=`r allo.pony.Z`, p=`r allo.pony.p`, respectively). 
