# Supplementary material for: Why the long face? Comparative shape analysis of miniature, pony, and other horse skulls reveals changes in ontogenetic growth
Source: PeerJ. 2019 Sep 16;7:e7678. doi: 10.7717/peerj.7678 (PMC6752190; doi:10.7717/peerj.7678)
Supplement: Data S2 — Use this file to run the commands in the rmarkdown file. [file peerj-07-7678-s003.txt]

ID_String	Museum	ID	Group	Breed	Morphotype	IDAS	AltAge	RawCoord1	RawCoord2	RawCoord3	RawCoord4	RawCoord5	RawCoord6	RawCoord7	RawCoord8	RawCoord9	RawCoord10	RawCoord11	RawCoord12	RawCoord13	RawCoord14	RawCoord15	RawCoord16	RawCoord17	RawCoord18	RawCoord19	RawCoord20	RawCoord21	RawCoord22	RawCoord23	RawCoord24	RawCoord25	RawCoord26	RawCoord27	RawCoord28	RawCoord29	RawCoord30	RawCoord31	RawCoord32	RawCoord33	RawCoord34	RawCoord35	RawCoord36	RawCoord37	RawCoord38	RawCoord39	RawCoord40	RawCoord41	RawCoord42	RawCoord43	RawCoord44	RawCoord45	RawCoord46	RawCoord47	RawCoord48	RawCoord49	RawCoord50	RawCoord51	RawCoord52	RawCoord53	RawCoord54	RawCoord55	RawCoord56	RawCoord57	RawCoord58	RawCoord59	RawCoord60	RawCoord61	RawCoord62	RawCoord63	RawCoord64	RawCoord65	RawCoord66	RawCoord67	RawCoord68	RawCoord69	RawCoord70	RawCoord71	RawCoord72	RawCoord73	RawCoord74	RawCoord75	RawCoord76	RawCoord77	RawCoord78	RawCoord79	RawCoord80	RawCoord81	RawCoord82	RawCoord83	RawCoord84	RawCoord85	RawCoord86	RawCoord87	RawCoord88	RawCoord89	RawCoord90	RawCoord91	RawCoord92	RawCoord93	RawCoord94	RawCoord95	RawCoord96	RawCoord97	RawCoord98	RawCoord99	RawCoord100	RawCoord101	RawCoord102	RawCoord103	RawCoord104	RawCoord105	RawCoord106	RawCoord107	RawCoord108	RawCoord109	RawCoord110	RawCoord111	RawCoord112	RawCoord113	RawCoord114	RawCoord115	RawCoord116	RawCoord117	RawCoord118	RawCoord119	RawCoord120	RawCoord121	RawCoord122	RawCoord123	RawCoord124	RawCoord125	RawCoord126	RawCoord127	RawCoord128	RawCoord129	RawCoord130	RawCoord131	RawCoord132	RawCoord133	RawCoord134	RawCoord135	RawCoord136	RawCoord137	RawCoord138	RawCoord139	RawCoord140	RawCoord141	RawCoord142	RawCoord143	RawCoord144	RawCoord145	RawCoord146	RawCoord147	RawCoord148	RawCoord149	RawCoord150	RawCoord151	RawCoord152	RawCoord153	RawCoord154	RawCoord155	RawCoord156	RawCoord157	RawCoord158	RawCoord159	RawCoord160	RawCoord161	RawCoord162	RawCoord163	RawCoord164	RawCoord165	RawCoord166	RawCoord167	RawCoord168	RawCoord169	RawCoord170	RawCoord171	RawCoord172	RawCoord173	RawCoord174	RawCoord175	RawCoord176	RawCoord177	RawCoord178	RawCoord179	RawCoord180
V_000E969_H_blg_C_3_6	V	000E969	H	blg	C	3	6	-0.4929	-0.7846	0.0764	73.0712	0.0298	0.2509	4.6993	156.5352	65.3524	59.9357	155.9392	69.0637	-1.6409	188.7993	58.0429	68.1089	188.6289	63.921	-16.5085	211.9809	16.2759	87.4673	215.2998	28.3906	-56.3292	220.0594	-35.9576	136.5535	220.0105	-19.1317	29.7179	314.0056	83.3033	-31.7927	291.4704	42.4561	98.6772	293.6971	55.611	-57.7249	329.4833	6.2505	131.3423	326.5286	24.1952	-57.4913	354.5066	44.0492	123.8731	352.3073	61.0836	-56.2869	401.6553	45.0123	119.8562	398.8319	58.9873	-75.3817	375.6083	-12.8306	149.5432	370.8317	6.7788	-76.9941	427.7968	-22.3864	150.0903	421.6739	1.1029	-69.6821	443.8194	9.5187	137.0463	432.2742	29.9178	-75.3306	455.3594	-34.0849	151.4651	445.5765	-13.115	-46.2565	497.8249	10.1738	117.2119	493.893	23.4657	-32.2351	500.381	-12.4621	107.4287	494.8911	0.629	32.1165	505.7522	51.9806	40.6054	595.8997	-2.1341	6.295	590.1141	-7.2381	72.1746	589.1565	0.7196	47.9579	568.3069	-68.9516	38.7131	-31.7098	-10.6028	10.7433	40.8234	-4.64	69.0165	39.1178	-1.9418	2.0987	121.2839	-28.1959	84.5599	119.3464	-24.0595	38.3359	-0.984	5.7514	42.4301	108.0351	-5.2476	49.5828	276.9305	-54.2498	10.4998	387.5732	-68.5495	96.0033	385.2328	-61.0406	37.479	440.9958	-45.6528	65.6581	440.0496	-43.5325	51.8913	407.2809	-41.151	0.2127	487.5055	-18.1992	101.4807	481.8159	-9.9833	41.5957	527.9127	-61.9448	73.4198	529.3975	-58.6587	22.0357	537.2836	-59.818	93.4528	535.4777	-51.3825	5.1333	521.5965	-107.7605	115.7158	518.28	-97.2085	58.9293	535.1592	-91.7836	41.5509	560.7838	-109.5083	78.6178	557.3859	-103.2913
V_000E971_H_blg_C_3_6	V	000E971	H	blg	C	3	6	0.3503	0.0718	-0.1526	73.3377	-0.1371	0.0525	2.836	135.5751	66.8077	58.3327	137.1489	71.1472	-4.4387	157.7496	62.3237	64.5981	160.6309	66.4107	-20.1634	201.2915	29.7613	81.2243	202.7655	32.8877	-56.6124	212.7245	-29.7662	121.5167	212.9169	-23.3538	27.4963	292.1024	78.7896	-38.1303	275.6419	52	92.9169	278.2629	59.9669	-67.1626	313.2006	14.6774	124.245	315.7616	27.449	-59.2532	330.6789	51.5083	110.5275	335.117	62.0717	-53.6424	369.9508	53.9411	106.378	374.1081	65.5037	-74.571	350.9355	-7.1958	133.3505	350.3038	6.3292	-75.499	404.5132	-6.8966	131.5711	398.7877	6.532	-68.1222	408.539	19.9207	122.2864	408.8586	32.151	-73.8836	422.9498	-17.4201	133.8285	424.0408	-4.8184	-46.7663	463.9474	12.302	101.052	468.4849	18.1076	-39.1726	469.0969	-3.2712	95.7072	472.6731	1.6589	23.421	480.7875	49.5997	25.8195	564.5869	-1.2114	-1.3806	555.2995	3.8617	49.9033	558.0171	4.7998	27.9948	530.8494	-60.8631	37.9484	-29.8865	-12.7668	9.4632	34.8141	-2.0434	64.4957	36.5612	-0.551	-3.0217	109.1169	-17.5178	70.2472	108.5432	-15.3436	37.7474	-6.2013	-0.5939	34.7429	100.3894	-2.906	33.221	255.8691	-35.6052	-1.6628	361.7186	-54.9094	66.6661	363.8185	-51.2897	19.7518	398.6451	-36.9024	42.1136	398.7483	-36.3054	30.2202	371.4697	-32.0323	-23.1185	448.3934	-15.3507	78.9599	452.4832	-12.6544	9.2569	492.7065	-59.1461	42.937	494.9294	-55.0461	-9.764	497.8991	-50.8356	62.8965	502.5439	-48.7001	-20.1523	481.584	-107.4907	76.1132	484.6101	-105.3238	26.6389	499.7594	-86.8079	5.951	522.1156	-96.7431	46.615	522.8669	-96.776
V_000E968_H_blg_C_3_6	V	000E968	H	blg	C	3	6	-0.0581	-0.0579	-0.0381	75.0773	-0.1623	0.3109	0.9839	166.4403	67.1546	57.289	170.2485	66.1742	-7.0493	187.4773	58.5284	62.869	191.9351	55.7799	-20.9724	210.3395	25.3322	73.3312	214.4351	20.5672	-72.2618	212.9523	-24.4546	119.0744	220.8496	-32.9722	22.7074	313.9297	73.9995	-40.9529	290.0094	40.2287	79.7962	289.0082	38.2805	-77.2277	320.9013	8.1365	113.4038	334.4961	-1.9285	-70.2848	344.8517	43.6355	109.0701	359.7454	34.0123	-67.9923	385.3307	44.3009	98.2458	397.4351	36.6722	-96.4547	371.4485	-11.4923	123.5481	381.1143	-20.3612	-100.4934	412.8541	-17.6779	122.5405	429.4945	-28.6715	-87.7669	420.2381	11.1727	109.6544	430.3289	3.2268	-102.7487	438.3335	-27.2235	119.3409	450.314	-38.5171	-72.3356	478.565	10.2265	86.8999	488.4503	3.591	-59.5023	488.7174	-9.362	74.3303	491.4704	-16.179	7.1034	507.1514	40.1323	0.4611	579.5933	0.7402	-35.1791	568.2341	-0.8542	36.7721	573.5173	-2.6151	0.2589	562.0319	-68.4523	38.4941	-27.3265	-12.242	8.3437	52.2475	-2.7952	67.4166	53.5605	-2.8361	-7.7647	120.4732	-33.3744	74.6731	122.9342	-34.3848	38.3542	10.568	8.5111	32.9762	121.841	-8.7435	24.8368	270.8629	-58.4626	-17.8705	382.7926	-71.9886	53.5411	387.7664	-79.2793	3.9917	419.0321	-52.89	28.1727	420.6712	-54.9098	19.9899	389.5176	-50.8554	-31.0491	470.166	-31.5176	61.7675	474.5496	-33.7789	-5.3294	525.165	-67.6589	25.2839	527.6558	-71.6289	-24.5036	529.9819	-59.642	46.4383	531.5664	-62.3196	-37.6055	517.2033	-110.5293	62.3442	522.1832	-113.879	10.199	531.7035	-97.9715	-8.9903	556.0138	-106.213	25.2018	556.9561	-106.2988
V_000E967_H_blg_C_3_6	V	000E967	H	blg	C	3	6	0.2222	0.0295	-0.2296	75.0288	0.0458	0.2379	9.8604	166.1239	71.1626	77.7546	166.7939	70.8377	5.5809	197.1294	67.0378	85.6463	200.1783	64.7493	-11.99	219.9019	31.4634	102.306	213.3045	30.3234	-50.2039	229.3858	-24.3447	139.338	219.2865	-26.5801	53.7767	337.8852	75.9202	-14.6196	309.3701	50.1344	116.0194	304.1386	49.1635	-42.814	345.2383	20.8384	146.5082	334.4445	19.8247	-31.8088	373.5065	60.9989	138.5473	362.4262	54.7799	-27.5383	418.696	62.1225	139.6268	410.9439	54.7088	-57.4369	385.9211	0.8413	165.9648	373.6085	-3.7131	-62.1683	442.4134	-4.8266	167.1286	425.6396	-13.3438	-50.3167	458.8733	23.187	159.7058	438.5057	18.054	-65.9489	475.0101	-12.697	175.6291	454.0607	-20.8959	-17.8836	514.7925	17.2347	137.487	500.0268	13.4907	-10.882	519.1883	-3.3068	130.6188	505.7575	-7.7734	62.2055	519.5954	48.5562	67.1993	611.7954	-1.4192	31.1388	608.3024	-0.1216	97.699	607.733	-4.3185	62.2006	588.0294	-67.4266	38.3389	-28.5188	-12.8448	6.3984	42.7942	1.3849	72.1017	45.0955	3.9184	-3.8375	126.2851	-23.3877	85.9178	125.2152	-25.8913	38.301	2.7178	9.9404	38.8485	110.051	0.5913	46.137	285.8525	-46.4469	13.483	403.436	-64.6262	90.5023	394.6687	-69.8012	40.5473	446.9171	-43.6121	68.1772	442.8306	-45.3827	51.7417	418.0841	-41.438	12.2495	499.6387	-21.4927	104.9905	493.935	-28.3566	42.0822	552.1046	-62.7695	77.8685	548.2957	-64.5276	22.1865	556.5952	-52.8151	93.7987	550.252	-57.2605	3.9701	544.9349	-102.3506	110.8613	535.0372	-111.0796	56.6674	552.4376	-92.5714	37.4057	583.2386	-104.3242	77.0008	578.0896	-107.6477
V_000E970_H_blg_C_3_6	V	000E970	H	blg	C	3	6	-0.5593	-0.5311	-0.4657	81.0361	-1.4263	0.0985	9.7289	153.0529	55.2196	76.5843	150.8591	54.5908	5.5499	190.6293	48.827	82.8472	180.3459	48.0938	-10.9994	200.6774	15.7694	97.046	195.3609	17.913	-60.5253	213.403	-37.9025	141.8161	206.1625	-37.8807	47.4517	313.0447	72.6628	-20.8442	280.4829	41.919	112.59	276.0829	40.5494	-56.9357	325.0368	11.6876	152.2814	322.731	1.827	-54.0545	342.8512	50.7235	149.9929	341.4853	47.8427	-43.4922	392.0364	60.2164	140.4918	384.2181	55.7366	-69.7176	368.7437	-9.7179	160.6397	359.2772	-14.3153	-72.1376	412.6499	-17.9557	166.1685	406.8316	-21.17	-58.1646	432.733	25.7063	152.8315	422.6952	20.3208	-68.8713	450.6608	-22.0165	166.3122	444.4179	-27.1461	-27.8396	492.8002	27.8569	127.2953	483.6233	24.9347	-20.2048	498.8318	2.713	122.1852	493.4199	-0.4145	52.4341	498.7273	50.4183	51.8877	586.4085	-3.9156	17.4035	578.2757	-0.305	86.1588	578.8187	-5.3809	50.3141	555.1762	-63.4464	40.214	-36.3412	-6.0602	10.4831	36.6887	-1.0513	70.7177	34.9146	-2.001	-2.8251	103.0446	-32.6236	85.5208	102.1761	-33.7123	40.0701	-3.4623	11.401	42.0747	102.2705	-12.264	44.7034	266.3414	-69.7893	0.7818	384.7514	-74.603	90.9344	376.3679	-83.0519	32.1592	427.8686	-51.984	60.5065	426.2169	-53.067	46.7288	392.3677	-53.0623	-0.6778	468.9948	-16.1821	97.9006	468.7923	-22.8829	34.2266	515.5154	-62.5464	66.5792	517.5568	-64.3096	13.243	524.0633	-50.5277	85.4985	521.6707	-51.9625	-2.8453	509.6887	-107.1072	99.3637	508.093	-110.1584	48.8999	521.3951	-90.8849	27.6141	548.1963	-97.8363	66.7419	548.7002	-98.9564
V_000E966_H_blg_C_3_6	V	000E966	H	blg	C	3	6	-0.25	-0.1388	0.0459	75.593	-0.6382	-0.2323	4.3926	151.3629	78.9935	71.3455	151.9915	78.7152	-1.7566	181.8358	76.4589	77.5586	180.6896	75.0614	-24.4133	215.1728	41.519	93.9257	214.6777	42.0301	-63.68	217.0816	-19.3794	131.7037	214.3408	-21.5603	35.0057	323.9604	94.3593	-28.4423	293.0063	60.7629	102.2379	295.8866	61.6899	-60.1606	331.1264	26.9256	131.6065	333.2891	31.1188	-56.5341	359.4666	68.4254	127.1313	362.0366	68.9901	-53.6622	407.3792	69.413	123.8838	408.1402	70.5518	-71.35	376.3964	7.3929	142.7735	380.2912	7.4301	-79.6638	415.4258	2.4214	149.6031	415.5995	-0.2957	-71.6863	443.0055	27.2595	141.2291	443.7296	23.0336	-87.3688	458.4747	-12.8614	153.8065	461.2061	-19.1915	-48.9946	499.1831	22.0942	116.0423	500.3825	17.0824	-40.5625	502.4121	3.0921	105.5744	504.9534	-1.9175	33.346	523.252	53.3942	27.9274	611.1055	0.9695	-6.5025	603.4814	7.0761	60.8468	606.8273	2.8762	28.8744	580.2974	-58.8282	36.8654	-31.239	-5.0244	7.3677	39.1114	2.1796	65.8559	39.2525	1.9042	-6.355	108.1037	-15.6039	81.4789	109.5736	-16.4191	36.9921	-5.2738	12.5121	37.0274	106.4634	7.1021	36.3081	276.0379	-38.0419	-0.087	391.5594	-57.0494	71.7255	392.934	-59.0776	20.8661	443.6027	-36.2688	50.4769	440.125	-35.6493	35.804	405.9371	-27.8123	-12.5447	482.4897	-12.6648	81.7555	484.1905	-12.2559	15.5099	538.1611	-59.6052	49.3288	539.1152	-58.5785	-7.796	544.6854	-48.8961	69.3701	545.5046	-51.8993	-20.267	519.892	-106.0219	84.6621	524.395	-107.8115	31.6741	542.1262	-88.0229	8.4161	566.4222	-98.4986	52.3903	568.3706	-99.9075
H_00Eblg7_H_blg_C_3_6	H	00Eblg7	H	blg	C	3	6	0.2119	0.233	-0.8973	86.9564	-0.2339	0.2047	-2.4341	179.9022	84.7056	66.4121	180.0544	85.5555	-9.5271	210.2239	71.5364	70.4744	213.3282	73.8546	-24.6653	246.956	38.4611	82.2841	247.2837	41.9494	-70.3366	252.3672	-13.3954	126.8811	258.687	-13.1978	20.1437	353.0482	113.5985	-46.5396	342.2252	67.3076	92.6766	344.4406	69.5225	-74.5936	371.6314	34.7226	119.5868	380.0681	38.0169	-76.5788	398.6183	79.9107	118.3525	404.599	77.1476	-72.5694	447.0493	82.1808	108.027	454.7278	80.8263	-94.4313	419.28	14.5341	132.5795	430.1702	18.023	-99.3107	459.0678	-1.2196	133.0828	466.739	2.1675	-89.0868	479.9124	35.6978	118.8615	483.397	37.7721	-102.4932	489.617	-13.2982	131.6727	496.8368	-11.64	-69.916	535.9805	26.6616	96.4165	543.7677	26.4338	-60.711	538.6705	6.6879	90.621	543.8777	14.3632	12.3153	577.6791	56.8646	8.8849	647.0193	-4.7876	-20.3372	641.4764	-0.1555	44.25	642.122	0.0621	13.0621	609.2206	-63.0564	45.4947	-19.2074	-9.5558	1.6985	54.3607	-0.3607	68.7183	62.3671	3.217	-18.6201	127.7755	-15.5937	72.35	137.5615	-10.8452	40.5979	9.1822	6.867	25.0927	133.5872	3.209	0.5958	309.866	-35.9723	-51.998	415.8352	-50.2235	31.6206	423.6161	-49.8079	-31.045	463.6451	-25.5384	-7.7121	462.2282	-22.4618	-15.6401	439.5961	-16.4472	-75.0878	516.857	-6.3479	21.4229	525.7839	-3.1334	-41.4582	566.8808	-52.871	-15.1425	573.199	-46.175	-67.4382	570.319	-40.678	6.8362	576.2776	-39.0045	-75.1818	547.8092	-99.5885	32.4223	561.6041	-93.5403	-26.8258	572.4667	-81.3055	-49.2747	593.817	-97.6219	-9.7311	598.6201	-93.6708
H_00Eblg5_H_blg_C_3_6	H	00Eblg5	H	blg	C	3	6	-0.2858	-0.0311	0.5288	80.8595	-0.0791	0.0417	2.2242	162.4501	84.3118	64.3189	165.0327	85.2857	-6.1139	200.1889	70.755	69.5072	197.5594	71.0727	-19.2255	221.3359	34.4922	82.9381	224.7325	36.6156	-59.6719	232.9831	-25.675	125.9304	234.2177	-22.7447	28.1158	329.2678	96.5006	-35.3872	316.5036	54.5978	95.0656	320.9484	61.6128	-69.0471	355.0176	19.3613	124.8167	356.327	29.2884	-59.2001	375.6033	53.9925	116.7049	380.5016	62.6637	-60.6146	423.196	57.9694	112.9022	424.7418	61.9941	-81.4081	398.5206	-2.4414	140.7622	402.2479	4.7927	-86.2082	435.0517	-14.9278	144.7574	433.9011	-4.3754	-72.5874	457.3335	21.1823	129.6247	456.4819	28.2457	-85.6746	466.7694	-26.0804	142.8753	466.471	-17.7025	-52.9996	511.7338	13.8088	110.5791	509.5448	21.4926	-42.4766	512.7645	-3.7925	99.952	512.6042	3.0296	27.7981	534.4171	43.9105	28.7502	614.174	0.2619	-5.3275	604.1778	-1.6611	59.9081	608.2929	3.6076	37.6557	579.9626	-60.9623	41.2528	-31.7871	-12.8443	7.6265	45.4155	3.8911	71.5851	43.1626	5.7428	-8.6163	125.7174	-16.2117	83.6027	122.522	-17.7873	41.1885	-0.5348	10.8158	36.9259	121.135	3.7492	36.0048	292.3636	-42.3677	-8.4748	402.0961	-59.6668	73.8966	399.2896	-59.0097	20.1732	444.311	-40.9728	43.5788	441.8404	-38.0991	31.0478	413.2128	-30.2637	-14.2512	494.3463	-21.6472	78.2838	492.8106	-12.1146	17.2324	540.987	-65.866	57.2723	539.1395	-61.0315	1.2119	551.8972	-56.9699	71.8232	546.338	-50.7657	-13.9219	536.6301	-114.0709	93.6784	533.4489	-105.1143	39.5339	548.726	-94.3739	23.2679	576.2562	-104.8411	55.4019	573.789	-101.5837
H_00Eblg3_H_blg_C_3_6	H	00Eblg3	H	blg	C	3	6	0.1881	0.1859	-0.0009	75.1179	-0.2475	-0.2054	13.291	170.1094	93.0237	76.1715	166.8927	92.0106	10.8487	200.6054	81.7347	81.6425	200.308	83.5294	-0.9569	224.0586	46.5628	93.528	219.0148	47.2342	-43.861	230.5426	-5.3028	135.8972	222.9912	-7.6205	50.1414	336.0195	103.3738	-17.7466	309.53	67.2521	113.2538	300.9883	65.4995	-49.6938	343.8366	30.3369	146.0545	338.6664	34.0213	-37.9613	361.6541	74.0512	139.2637	359.9124	71.6948	-35.478	406.9483	73.2146	138.4669	405.5902	67.3394	-59.12	377.0638	14.8874	157.1328	373.2894	11.9734	-62.4487	426.7748	3.7286	160.7495	422.0507	-0.0113	-50.8654	442.9943	34.55	157.4009	436.3484	31.524	-62.0662	453.0005	-7.1776	164.9836	451.0331	-11.3153	-29.5441	503.8062	29.4321	130.8254	499.8875	27.3582	-17.97	499.8962	2.508	118.6723	499.8304	-1.8315	52.2537	507.3397	62.5224	50.3743	595.7689	-3.754	18.8733	593.9266	-0.463	83.7212	593.6171	0.1404	49.7138	566.4692	-63.1187	37.0204	-33.3523	-15.7205	13.2957	54.3959	12.3139	66.4656	53.1398	11.7472	1.1211	123.0293	-0.3872	75.5074	125.9315	-8.071	38.2379	6.2426	13.1897	42.6669	124.1319	13.9184	43.5821	279.7169	-25.982	2.9154	386.8937	-52.1467	82.8214	383.2396	-53.5956	34.0186	436.1198	-30.7388	56.7819	435.6823	-31.9709	46.4585	408.8249	-24.0478	-4.6605	478.3459	-6.3824	92.7661	476.9401	-8.5734	23.1468	527.9079	-59.6079	63.1588	521.8448	-59.275	1.5993	534.0223	-51.4026	83.9568	535.5068	-55.1129	-10.3067	505.9306	-99.293	90.4556	506.9116	-107.5696	40.7974	529.0048	-91.1818	20.5192	558.2292	-103.1791	58.4599	558.9951	-105.0098
H_00Eblg2_H_blg_C_3_6	H	00Eblg2	H	blg	C	3	6	-0.4194	-0.8493	-0.0432	81.5786	1.2147	0.582	7.0595	167.5247	86.1425	70.8133	166.7999	86.4851	-1.4043	200.9797	75.366	77.8634	201.7144	73.9938	-10.4451	217.7573	44.085	89.3785	218.9816	42.2553	-59.7129	234.7819	-10.3273	131.083	234.297	-17.8228	39.5755	353.6823	101.0691	-31.9283	307.2874	63.11	104.9988	306.1698	63.8697	-64.1544	351.9559	30.3699	139.0788	357.1035	25.3164	-51.8003	371.5971	71.4103	132.1159	375.2533	68.0037	-52.3839	420.8665	74.7345	130.9915	426.2118	68.0255	-79.1952	401.56	14.9228	150.8743	405.846	7.0072	-79.4029	437.3787	6.2713	150.3118	441.6682	-1.2	-67.6851	455.1618	37.589	141.3269	460.5321	31.0838	-84.3675	465.5963	-9.1714	152.5316	473.0643	-14.8639	-50.7859	506.9622	32.3447	118.0178	510.7823	23.3975	-43.0913	513.3671	11.9252	112.1125	516.2484	7.3714	31.0016	536.0342	61.3997	30.7337	616.0611	-1.1693	-1.993	606.1893	7.2335	62.9636	610.7756	4.8371	29.5941	589.3752	-56.0596	41.3163	-30.1806	-17.0385	4.6348	42.9098	0.0836	77.195	42.2079	1.0875	-5.3069	120.1049	-17.9182	90.2757	120.9687	-20.0232	40.0787	7.0464	9.3759	39.929	115.4311	1.3906	44.1464	291.3983	-44.4302	-1.7538	410.1484	-58.9901	82.8259	408.7707	-64.1105	24.9708	453.4945	-34.5676	53.3784	450.12	-34.7403	43.7465	422.2485	-30.6682	-6.8595	500.1321	-5.5533	93.0708	499.98	-10.1762	22.9785	542.5444	-52.0818	53.4423	542.0908	-54.3566	2.1479	556.6797	-44.1749	78.8801	556.6978	-49.9817	-17.0795	535.4877	-94.3176	89.4491	532.3288	-102.0667	36.2932	553.3193	-83.0497	19.3004	580.1055	-97.6191	52.7945	579.9836	-99.4525
H_00Eblg1_H_blg_C_3_6	H	00Eblg1	H	blg	C	3	6	0.77	-0.4665	0.2	70.2781	-0.064	0.0896	4.7963	167.0799	78.0276	65.8641	166.3005	78.5886	-1.4898	198.8593	65.3261	71.0418	195.689	71.4295	-12.6298	210.7559	39.8585	81.9736	212.0895	33.5934	-58.5452	231.5431	-13.7374	127.3465	233.2147	-23.67	36.271	325.1523	91.4552	-21.9653	301.3676	59.9255	101.0951	310.3039	50.3878	-56.3437	332.9427	24.8647	125.768	332.0418	15.5602	-49.8298	350.1533	57.2491	120.3348	349.5811	49.6539	-46.4691	398.8487	63.1947	117.1112	399.1136	54.7665	-71.9655	374.7705	5.6408	139.6983	374.4833	-2.1803	-77.1288	416.934	-6.6652	143.4297	415.9561	-13.4156	-63.284	431.9826	28.67	134.9414	430.7777	20.2208	-81.8962	449.9293	-12.549	148.6312	449.3069	-22.693	-47.446	482.8003	24.0775	117.5991	480.2252	19.137	-34.0907	489.6583	1.8689	99.7633	491.4666	-4.232	35.5152	494.749	57.1083	32.9207	590.208	0.0173	-0.6031	583.3683	1.3316	63.1213	586.2818	1.3074	30.1714	561.1689	-55.3059	34.3772	-29.7013	-10.1394	5.7836	37.8464	1.4923	63.9716	35.8165	1.8008	-1.0107	110.131	-17.1467	77.3642	110.9714	-18.3569	33.5187	1.5066	6.0079	37.4903	101.5534	5.8684	35.7135	269.8586	-41.9119	-11.659	391.0949	-59.9834	75.4458	389.7963	-65.6305	18.22	431.2238	-38.5535	46.8244	427.2421	-40.0622	34.2498	398.9487	-30.8704	-10.1971	469.4254	-15.892	82.9252	470.6499	-17.5323	17.8145	520.144	-62.2932	50.3889	521.0433	-63.464	-3.954	528.3137	-48.7467	68.6892	529.3314	-52.7814	-23.4573	512.9908	-101.4398	86.4049	516.1847	-105.3708	33.2707	528.6492	-91.3315	15.5558	559.0851	-100.4121	50.7634	559.112	-99.7961
H_0Ecldd5_H_cds_C_3_6	H	0Ecldd5	H	cds	C	3	6	0.3565	-0.0055	-0.4399	78.4475	0.3524	1.0067	2.3133	175.4768	84.0821	62.3218	175.8948	87.9553	-1.9988	211.1394	67.7937	68.9321	214.6752	74.6479	-12.9275	221.6613	41.2588	81.8632	222.8867	48.2527	-61.188	248.3706	-14.4776	132.5	246.3864	-6.9995	30.0604	353.5303	96.2463	-32.9903	328.4633	60.4185	95.2936	323.88	68.6481	-61.12	356.3066	27.231	129.8358	353.8233	36.5338	-56.5711	377.4751	62.1113	122.0165	381.4268	71.091	-53.9631	424.156	63.2236	119.6209	424.9026	72.3524	-74.5242	398.5795	2.927	146.3596	398.4346	14.9245	-78.2266	446.5707	-11.2415	150.0828	442.8541	-0.7608	-69.9829	459.8859	23.3416	137.5907	458.2073	33.0794	-80.5446	472.456	-21.3141	151.0495	477.3685	-12.3223	-49.2884	509.9359	24.738	117.7351	507.1118	33.4445	-36.0711	518.2646	-2.3102	104.17	516.2292	1.9616	31.9773	535.2733	55.2326	33.8361	623.5366	-0.4338	3.3577	615.9832	-0.123	65.0401	617.546	1.2172	37.2993	596.9637	-60.1662	38.5686	-29.2411	-9.9094	7.1177	44.3746	4.5463	75.5012	43.3669	4.6311	1.5427	115.9113	-17.1927	80.4849	114.1242	-14.2405	39.6884	1.1835	12.4437	39.2591	118.8197	3.9365	40.1047	283.4517	-36.3134	2.5111	410.6644	-61.9745	84.1115	407.0394	-59.7241	25.7067	451.9654	-38.1573	58.5376	453.3683	-37.4404	40.5189	421.7202	-30.5512	-4.5302	499.3808	-11.9719	84.8024	495.2836	-15.1869	25.1028	550.8444	-62.252	61.0274	549.8173	-61.3794	3.223	566.2643	-50.2347	79.6406	564.6934	-49.2375	-16.7479	544.6519	-109.5975	100.3749	544.1541	-107.0508	44.5078	563.8433	-91.6794	28.8357	590.7505	-107.2916	60.6259	591.5768	-105.6818
H_0Ecldd4_H_cds_C_3_6	H	0Ecldd4	H	cds	C	3	6	-0.1457	-0.1592	0.2094	75.8255	-0.2686	0.8447	9.5616	169.8821	76.9786	66.6969	168.9766	78.0807	1.5724	200.4905	66.2996	73.5458	200.1281	68.8598	-8.3272	222.593	35.0164	86.7484	220.0784	33.8855	-50.8599	231.0015	-21.0688	134.9078	229.7406	-14.3106	39.1742	338.7311	86.5234	-25.3796	309.6826	48.783	102.6812	306.4162	54.3506	-54.2989	350.3532	9.0024	135.9089	346.3821	22.0665	-43.4247	373.9335	54.8547	122.1034	367.5845	62.5389	-45.4982	416.9673	55.8341	124.613	413.1673	63.6832	-67.6148	405.0079	-6.1362	153.1567	400.0122	3.867	-71.808	439.6174	-17.4717	158.3314	439.1027	-7.5257	-63.1146	458.6137	14.0962	146.7273	452.838	24.8105	-74.5947	474.9319	-27.6327	157.203	468.9573	-15.7187	-45.0626	508.787	14.2916	130.4951	502.3542	24.8918	-32.0769	515.2292	-6.7478	118.0276	514.3217	-0.5534	40.0413	535.0165	47.8627	42.2054	619.8683	-0.1757	9.7424	613.4542	-3.6018	72.7678	616.4222	-0.1736	47.912	590.8063	-74.7136	39.7329	-35.1976	-13.6959	7.7797	37.5948	4.3826	74.2296	37.1371	6.1713	-1.9842	110.8938	-21.3872	85.49	111.1447	-18.3513	37.9263	2.1037	6.7817	39.0412	109.5739	0.3281	46.6207	281.0444	-42.4323	0.1812	397.9597	-66.7145	90.4604	397.8936	-65.126	32.8814	452.9052	-49.1505	62.5664	452.2124	-46.0871	47.3583	418.8369	-38.1235	-3.8431	502.0929	-21.3475	94.4547	498.516	-17.4594	32.3983	549.9368	-70.7213	65.8769	553.4973	-67.886	11.7204	559.5381	-61.4776	87.3151	561.7451	-57.6378	-7.8947	538.5186	-118.3907	105.7969	534.5381	-116.1087	49.1746	558.2103	-98.1858	32.3653	586.3646	-115.0258	67.6559	587.4131	-112.9039
H_0Ecldd2_H_cds_C_1_1	H	0Ecldd2	H	cds	C	1	1	-0.8381	-0.4795	0.6854	40.9208	-0.1843	-0.5545	12.2942	74.8158	46.3501	42.929	75.7521	40.2146	4.5715	88.6436	39.5165	46.81	90.9959	32.6374	-5.9782	109.6898	27.3676	51.32	111.0288	16.0382	-30.9312	119.7556	1.9974	65.3819	123.8696	-15.7882	26.2955	151.8773	50.5071	-12.9892	146.9865	39.1588	60.8077	149.3496	27.7256	-31.0677	162.3617	22.4548	72.2269	165.0503	3.348	-20.3577	173.2655	40.244	66.2595	176.0924	27.5069	-22.3874	201.6459	44.9067	68.6391	203.5222	31.0178	-42.1148	194.1859	10.5683	73.6514	197.6768	-9.343	-43.7359	216.8012	8.1706	74.0312	222.5064	-12.6677	-38.7583	218.4825	18.244	73.3655	223.0587	-1.1816	-44.422	227.3205	9.5709	74.7174	233.2753	-10.896	-36.8225	247.1753	16.4974	70.461	250.0288	-4.5884	-33.7446	256.0334	9.1671	62.9716	259.027	-8.2275	20.5432	273.2234	44.7986	10.932	318.5922	-0.3374	-6.7215	310.9315	3.9971	28.2257	314.5869	-1.2064	5.8224	301.9808	-32.3869	16.5572	-17.1833	-3.3194	1.6258	19.1284	5.6822	31.2904	20.0887	0.6578	-6.8366	46.1155	-2.0051	29.4223	50.1569	-8.2085	18.6136	-7.2381	0.9426	14.4568	42.4993	4.9254	0.9041	128.3981	-9.8336	-34.0709	183.398	-20.4693	17.8115	193.7016	-31.8974	-19.4545	210.2175	-17.4692	-1.9514	214.4634	-24.0296	-6.1925	191.7481	-18.4064	-43.3266	238.6189	-1.7075	21.6165	247.4162	-14.8845	-35.1113	265.0183	-33.5156	3.0742	270.0732	-41.6273	-44.0583	268.1699	-29.2712	11.6729	274.6038	-38.4766	-53.9693	261.1843	-45.1221	23.1161	267.2522	-57.5437	-19.009	270.5128	-56.3065	-36.158	283.1575	-55.5824	-8.6428	285.3968	-60.2616
H_0Ecldd1_H_cds_C_3_6	H	0Ecldd1	H	cds	C	3	6	0.0316	-0.0503	-0.2575	75.2107	2.925	7.3764	9.4703	149.4469	88.1208	68.5457	148.7699	83.5443	3.3816	180.6006	74.6767	73.8977	175.1691	70.8295	-10.2796	192.853	44.5552	83.4512	196.1753	41.8757	-51.4015	210.8327	-13.2271	120.0523	211.6841	-20.6232	34.973	311.1444	97.5228	-24.0638	283.1842	63.0117	94.2814	283.638	59.8875	-56.521	314.697	26.1502	125.7255	316.2484	19.1478	-44.7682	341.6828	69.924	116.0431	340.7046	65.6018	-46.201	382.6315	68.3216	115.6561	384.1079	63.5587	-71.9003	352.8093	7.4961	139.0137	357.7849	2.0315	-77.6722	399.7401	-2.2666	142.9929	405.2505	-8.9054	-68.2298	415.3241	30.4099	132.9717	419.4085	24.9976	-77.8974	430.6299	-11.0105	141.6921	436.311	-17.1397	-54.1281	465.097	27.7763	114.457	467.8271	21.953	-41.2986	469.985	1.3583	102.8078	471.6166	-3.8998	31.3626	493.1261	56.6124	27.8368	573.0968	-3.3421	-0.5107	568.9357	1.31	55.8484	570.1183	0.5928	28.3988	541.1523	-59.8103	35.0796	-41.0839	-14.6776	9.0197	35.3227	4.6761	62.4933	35.5345	3.6196	0.4707	98.6153	-6.668	75.5279	97.5188	-15.1669	36.2177	-9.5195	7.621	36.5683	91.4599	6.7037	33.558	254.0775	-32.7691	-9.1967	362.3185	-51.5266	73.403	361.3104	-55.9134	19.5878	404.595	-35.3366	45.364	402.5755	-34.3742	32.124	374.7565	-25.4991	-10.9127	447.4758	-13.5578	76.9196	445.2339	-16.428	13.581	497.2353	-61.4387	48.2791	498.7325	-62.6798	-7.3604	501.278	-51.6237	68.2754	505.3815	-55.855	-28.3879	486.203	-103.9205	89.5756	490.0536	-104.2069	30.6473	506.2966	-89.3677	9.5699	532.5624	-100.3438	46.1092	533.5941	-101.4959
V_0001767_H_nor_C_3_6	V	1767	H	nor	C	3	6	0.4008	0.0126	0.1739	76.2839	-0.3372	-0.6785	7.3405	155.5904	82.5011	70.4683	154.2207	80.3961	-0.9621	187.1567	75.5677	75.0322	188.2845	74.8605	-13.7496	207.2929	49.6718	84.7819	209.9884	46.3764	-57.0229	222.5026	-10.5318	122.5755	226.258	-16.4104	31.2174	317.0647	97.8732	-26.4191	292.0634	62.5898	91.4743	293.4504	61.0473	-59.368	325.9667	28.7737	124.573	329.2404	27.6267	-49.34	351.4852	67.3325	111.2433	354.0426	66.5246	-53.5015	396.8406	66.0116	113.4155	400.3644	66.3786	-74.5441	368.8274	6.2935	135.5167	374.1384	5.1998	-81.7865	415.5561	2.8778	137.5215	417.9892	1.7391	-70.0201	435.7529	35.862	124.9373	439.3762	34.9077	-89.1852	445.8616	-4.0304	146.9233	445.1031	-6.7622	-51.7972	480.3481	33.5627	106.1393	483.3041	32.9185	-42.8701	483.0925	5.1323	96.4558	484.6138	4.6228	25.2308	514.7095	52.1365	23.6851	582.4149	-0.3279	-14.6064	572.0048	5.7368	61.7632	576.3194	2.3746	24.4318	553.9363	-56.9899	38.303	-27.4579	-6.8856	7.5387	50.4398	7.245	68.1339	49.5181	2.8957	-7.7729	113.5145	-12.2736	78.6301	112.6443	-14.2803	39.0832	7.5278	14.6994	35.2486	115.1889	8.5646	31.9204	277.5617	-35.2686	-4.5829	385.6434	-56.2724	65.047	384.84	-58.0561	16.7449	418.7137	-31.6915	41.4235	421.0094	-33.2594	30.9077	386.5114	-25.2141	-18.7387	468.8621	-10.4893	71.2715	473.1341	-11.1292	8.7243	517.4541	-52.6032	41.2032	520.2576	-52.5148	-11.255	528.5952	-44.1495	63.0138	524.2628	-43.4736	-34.0877	509.0642	-93.199	80.408	508.9523	-95.0624	24.7838	523.1127	-82.6276	5.0857	546.8863	-91.127	43.3429	548.5048	-92.1004
V_000A538_H_nor_C_4_6	V	000A538	H	nor	C	4	6	-1.0661	-0.6288	1.2525	78.7868	-0.0777	0.263	10.0731	156.1405	80.0661	72.9098	156.5621	80.4627	4.3341	183.2099	68.4156	77.6365	186.6514	68.8622	-6.4214	222.6959	41.1461	87.2712	218.6436	40.348	-52.8194	228.1555	-17.0912	132.6891	226.7565	-16.1935	39.3848	333.9983	84.7998	-31.704	306.0764	54.2493	115.4187	303.6421	49.1993	-57.0151	332.7708	19.8153	136.2141	334.0434	17.3514	-53.5888	358.6225	54.7244	131.2527	356.5175	56.3256	-50.9704	401.8492	54.6974	125.8327	400.3354	56.6253	-69.3496	371.6718	-6.3811	148.2735	368.7871	-4.7031	-74.032	428.3989	-14.7082	147.3258	415.1757	-7.368	-67.23	438.4026	19.2549	138.7583	430.978	26.5662	-74.8569	453.1382	-20.9634	150.4915	448.152	-14.096	-41.8606	496.1535	19.3316	116.7824	492.062	22.8506	-32.7827	493.5001	-8.582	107.6342	490.2656	-4.6234	37.9765	523.8611	43.0781	38.6741	589.4781	-0.587	8.2907	588.9895	-0.5678	71.6329	582.3165	-0.8342	40.8384	562.4027	-64.7375	39.9318	-39.0406	-11.9718	9.9468	59.7111	4.9168	69.147	58.4744	5.142	-1.2616	126.0894	-11.3826	77.6045	127.3063	-10.8094	41.3893	7.6416	10.511	38.7299	124.1639	2.9986	39.4473	276.6764	-41.3353	2.3174	379.5451	-61.9763	74.4948	378.4185	-61.5554	27.1453	423.4871	-41.2398	48.7648	424.4805	-41.3272	37.8916	398.8214	-37.9376	-8.861	475.868	-19.6354	85.5605	476.8539	-18.6998	22.7045	523.93	-61.056	55.5202	523.7154	-62.456	-2.2134	530.9219	-55.6951	73.778	530.1777	-53.4127	-20.3594	514.3387	-107.3919	92.9399	510.3153	-110.8055	40.2511	531.2136	-95.562	22.7466	557.2944	-106.8969	54.3388	557.1655	-107.0906
V_000E950_H_piz_C_3_6	V	000E950	H	piz	C	3	6	-0.5306	-0.2122	0.4433	71.4597	0.0269	-0.0555	-5.8585	146.7015	81.5562	51.8744	149.0071	88.3966	-11.354	170.9429	79.3399	54.7502	167.9338	87.5645	-20.3397	204.1801	44.5058	69.7293	202.631	54.6181	-57.0029	217.0051	-13.8608	115.9238	218.0005	2.1282	15.1646	295.2751	99.1236	-32.1297	286.8695	64.1638	71.2256	287.1587	76.63	-63.7136	315.6252	27.2344	107.6171	317.622	49.2522	-56.1846	342.2115	64.9346	95.5816	341.5133	79.8288	-54.266	392.2478	62.0527	91.847	394.5003	77.3299	-79.1958	354.2567	4.1843	129.1974	358.4898	27.111	-83.378	408.5467	-9.1954	135.486	411.5398	14.7367	-76.1701	416.2189	24.5802	117.7307	422.6805	45.9665	-85.2471	435.2782	-20.494	138.7101	438.3989	4.2936	-63.8069	476.0922	13.5215	106.1494	479.9887	33.1019	-49.6996	476.5784	-13.601	101.6578	478.369	1.1833	15.8904	516.7731	36.8802	22.0878	563.0847	-3.6912	3.6675	561.2932	-12.2267	44.0066	561.649	-7.8177	31.2486	540.5112	-75.1021	39.5841	-31.4016	-14.425	7.5688	46.3943	3.273	62.3484	45.8971	6.4747	-2.9845	105.3815	-8.8397	69.1044	106.6075	-1.8331	35.0159	0.5969	6.7543	32.2572	96.7746	11.4309	30.9056	261.1225	-27.4616	-12.9775	367.2655	-48.0517	67.5178	369.1268	-41.5779	10.3031	414.5882	-32.4212	38.8643	414.9543	-29.8144	26.8197	380.6873	-21.958	-24.3134	452.4181	-19.5887	71.1722	459.3948	-11.8409	6.083	504.0083	-67.4452	46.6724	503.007	-63.7142	-9.3052	513.8307	-60.5475	57.9914	515.7763	-53.9974	-22.5435	479.9026	-114.3951	86.2423	483.5198	-103.1314	28.384	505.1359	-95.3229	11.892	525.4974	-112.5968	45.6663	526.0588	-108.7942
V_0000E71_H_piz_C_3_6	V	E71	H	piz	C	3	6	-0.6002	-0.3249	0.5158	70.278	0.1934	-0.7732	13.4617	140.7334	62.2224	61.584	138.3075	61.2965	9.2666	165.3945	60.1621	67.5116	164.0722	60.1991	-4.5626	198.0139	32.1953	83.0193	198.5826	30.0936	-45.028	206.6181	-15.8889	127.5489	200.1275	-19.4525	42.4752	286.847	75.9223	-14.7302	275.6367	53.1943	98.2308	267.5587	53.3096	-40.8975	303.131	23.0183	131.4143	297.3036	18.5288	-31.9469	325.9704	52.7354	120.7779	318.4041	52.7856	-27.6705	368.0475	51.9691	122.4292	360.0097	48.1048	-54.5707	352.4898	2.3379	146.2265	344.8509	0.8757	-59.0288	382.0716	-8.0139	150.9453	374.3189	-10.3947	-48.9747	400.4778	18.3372	143.1393	390.7108	15.5648	-61.0127	412.9779	-18.3955	153.4476	405.7155	-22.9741	-28.8356	455.136	13.9181	126.1516	450.4605	12.0024	-20.1082	452.7527	-3.986	116.3589	448.799	-6.892	50.9503	483.1693	36.87	51.338	538.3254	-0.4733	22.9248	532.0033	2.2382	79.2923	532.5557	1.6822	49.818	520.8566	-54.2514	36.1449	-37.6737	-5.7775	10.1648	40.4519	-0.8534	62.7971	41.1087	0.7731	4.4137	104.7945	-14.489	71.8521	101.6023	-11.8938	35.7454	-2.1704	6.7342	38.091	86.1955	1.4409	43.1953	249.4401	-41.9804	18.8251	356.9754	-54.4996	77.5219	354.7053	-54.6576	36.6342	391.8465	-38.3234	59.6013	389.9999	-38.27	47.5845	362.7897	-34.6556	-0.0002	436.4758	-20.5679	98.5862	432.2761	-21.5048	36.6367	482.6988	-56.8448	63.3202	478.3415	-55.2208	15.6623	490.8093	-49.3796	84.6011	489.3613	-48.8545	-7.3797	481.1072	-96.4926	111.2067	476.7653	-95.9593	50.2175	487.0887	-86.2751	32.3793	516.6228	-95.0933	70.8182	514.2441	-95.9717
V_000E944_H_piz_C_3_6	V	000E944	H	piz	C	3	6	-1.4015	-1.3252	0.5928	78.6419	-1.3228	0.5124	15.5087	151.043	88.9891	74.3444	150.0615	87.0551	7.1081	195.8364	80.7314	80.9348	189.9895	79.3577	-3.9541	208.4118	54.8678	90.3387	207.3467	50.8367	-53.6805	226.5767	-5.9589	134.0355	221.5575	-14.5263	43.3363	322.8903	108.5133	-25.224	324.3235	75.8411	116.7577	313.6622	66.5952	-54.401	341.5334	32.5118	139.7427	335.4055	33.0569	-43.5559	361.9083	73.0877	134.8835	358.4597	66.3695	-43.3969	410.3324	73.5952	134.7171	408.1816	69.1121	-65.1653	378.3104	14.2345	153.8294	378.7109	7.6131	-71.0586	428.6833	2.3381	155.9712	422.5371	-2.3385	-60.4708	443.4391	43.4224	147.4826	438.8193	37.0373	-75.1123	456.2719	-0.9948	159.4788	453.382	-8.8563	-44.4902	506.5838	31.6993	129.6798	502.4779	25.4164	-30.0686	510.7178	4.9482	120.0682	504.175	2.1333	43.9074	537.5185	54.1183	43.5734	616.5474	-0.6246	3.8494	604.599	7.1488	86.539	603.6113	1.8624	39.4377	581.4484	-55.2811	36.6647	-23.8539	-11.2383	9.0636	42.758	8.0771	70.8613	42.9642	5.2847	-5.6974	115.7946	-8.6463	85.7937	111.924	-13.4384	38.6757	0.3941	10.9164	40.998	103.5322	13.2088	37.6696	271.5382	-27.894	-0.3643	395.13	-46.2604	73.8872	393.8008	-53.3329	23.465	436.1829	-26.7875	49.9425	434.924	-25.9071	38.8043	408.4003	-18.8078	-13.4016	492.3247	-5.7352	92.5106	491.4215	-11.6057	25.0422	539.9368	-51.9809	51.8461	539.2311	-51.5427	1.811	548.6187	-42.3719	76.6901	551.5845	-45.9341	-13.8301	528.2633	-93.7095	89.1761	528.9803	-98.0758	35.6918	543.5709	-76.737	14.7836	570.6768	-92.6504	56.299	571.1404	-94.2496
V_00E1302_H_piz_C_2_5	V	00E1302	H	piz	C	2	5	-0.0893	-0.3157	-0.0649	61.9623	0.0579	0.2239	6.1941	114.3215	53.6202	48.4219	116.0264	52.6538	-0.6018	146.4022	53.546	51.7291	145.7652	50.9287	-20.8132	178.3269	33.3983	65.4587	182.3611	29.8635	-53.6814	173.9857	-16.3945	90.421	180.7282	-24.0658	18.8818	244.9476	63.6611	-32.0826	237.3524	43.3164	67.3364	240.9252	35.8687	-64.8684	259.2772	10.4575	93.8586	268.2962	1.6131	-53.1143	281.3877	43.3213	82.1164	289.334	32.4928	-53.81	312.0208	43.5423	81.0368	319.7132	34.7567	-75.8477	300.7313	-3.717	99.128	308.3043	-14.0762	-82.2714	334.601	-9.7786	100.9687	343.8849	-19.3181	-67.0546	351.7784	14.3701	86.4815	355.9759	6.0524	-82.5596	361.0413	-17.8555	97.7385	368.5846	-28.0553	-57.548	390.9054	4.2305	70.1144	395.8551	-2.1717	-49.8124	395.1896	-13.2316	60.8353	401.6939	-19.7239	7.8799	398.8185	35.9441	1.8111	475.3006	-1.5155	-18.9043	467.6097	0.652	19.4501	471.5168	-0.1121	-0.9498	458.0925	-61.6768	31.9129	-23.3946	-8.6888	10.1385	32.5825	-6.0463	54.197	32.0859	-7.0978	-2.2071	94.7388	-18.6274	63.7192	95.911	-22.6084	33.1816	-5.2764	0.13	30.8542	83.0149	-4.2595	31.1508	225.9571	-41.5081	1.0273	320.3082	-54.6123	57.8261	315.0967	-60.1921	14.6742	355.2922	-49.6139	39.6258	354.2881	-49.6237	27.7399	320.1727	-40.3307	-12.0447	386.2281	-28.048	67.3343	381.7426	-32.4525	10.3565	433.1748	-63.6622	43.8791	432.1251	-62.8803	-6.4481	435.6292	-57.8942	59.9072	435.4853	-54.8753	-21.5806	424.0934	-95.0181	71.7802	424.7664	-101.9865	25.778	436.3493	-85.795	7.7156	459.3336	-93.3608	41.4002	457.7438	-93.6481
V_000E943_H_piz_C_3_6	V	000E943	H	piz	C	3	6	0.7254	0.9692	-0.0615	77.5287	-0.4108	0.3672	12.4828	142.2122	67.1179	68.9433	138.9577	68.8315	5.0157	172.9499	61.7459	78.5883	173.1426	64.1578	-9.4584	213.4962	34.8146	96.9854	210.7335	36.3163	-45.8273	212.0652	-28.1001	133.6481	202.7882	-24.4229	44.0871	316.3189	83.7583	-19.3732	286.7349	44.8217	107.8956	282.7365	53.0239	-43.8552	325.509	18.6909	137.1764	319.308	29.2245	-33.5045	346.1139	53.8811	128.8896	339.052	61.5426	-35.714	386.2184	54.0676	131.6723	381.6382	61.6436	-54.768	373.912	-4.8025	154.7572	363.0207	5.4911	-59.5684	414.385	-18.1281	165.3256	405.0305	-1.2279	-48.5967	427.205	17.7316	148.6157	416.4937	32.0536	-60.538	441.6669	-24.5658	168.8323	430.8076	-9.2404	-27.101	475.954	7.6039	132.4058	468.1346	21.847	-13.9914	480.1305	-7.4638	124.5136	474.3577	2.5123	54.2519	506.719	40.6538	59.5719	575.4052	-1.7628	25.3869	562.9779	1.0964	87.3152	565.2462	3.7863	60.4062	543.2634	-58.3705	38.5836	-28.5506	-2.0339	10.2989	35.4343	4.1957	68.9833	33.9822	6.1964	-7.2506	110.7735	-24.062	83.4862	107.1346	-23.6723	38.8284	-2.9211	14.0908	41.1794	104.9631	1.8012	43.1996	257.3763	-40.6202	7.7982	362.9345	-59.0281	86.0607	361.0092	-52.3807	34.1935	412.9038	-38.5169	57.4646	411.4844	-37.1571	45.643	383.9136	-36.0974	-3.8617	463.8538	-21.7968	95.2577	459.1658	-14.8495	33.4807	505.8927	-54.1906	67.4754	504.472	-51.7148	14.2967	513.0905	-50.0784	81.4482	508.8169	-45.8526	-0.4538	496.3212	-104.0475	108.9066	491.9854	-98.0589	51.5098	506.7535	-81.8604	33.3707	532.3589	-95.9836	75.0637	529.1812	-93.9775
V_000E946_H_piz_C_3_6	V	000E946	H	piz	C	3	6	-0.184	-0.2707	-0.1554	73.3584	-1.0397	-0.7842	9.467	157.6168	75.6077	70.6407	156.3118	75.4685	3.9736	193.0958	65.69	75.5704	192.088	63.3003	-8.5646	222.1042	38.223	87.0018	223.9675	33.8923	-51.5024	238.0882	-19.6413	124.8787	235.6866	-24.1712	40.6307	315.9253	87.3087	-19.7537	302.2322	60.678	100.8371	295.5802	53.085	-54.7643	344.6742	23.7593	133.0012	341.4815	21.7334	-52.6107	363.7455	63.6892	133.054	362.7429	58.2683	-44.0011	410.9187	70.0337	119.8798	407.7096	67.1266	-68.7971	384.6386	5.5554	142.2516	378.7411	1.3227	-76.498	440.6235	-2.0298	148.4925	430.3597	-3.8601	-65.8223	452.3949	31.6057	138.9157	443.6904	28.9867	-76.2624	462.8481	-14.148	149.8063	457.1934	-17.7297	-44.6442	497.3275	24.378	119.6556	490.7816	25.2743	-34.5524	502.289	0.3551	108.355	501.7949	-0.5996	38.0135	515.5563	49.9763	40.2846	593.3917	0.671	13.8364	588.286	-0.617	66.6182	586.5294	-0.0096	38.1973	567.4624	-63.9339	39.0813	-18.9164	-10.4302	9.4753	53.2958	3.9006	67.1096	54.7835	2.9693	-2.9243	120.7807	-14.0166	75.1505	123.0533	-8.9613	44.3525	6.6506	5.9489	40.4326	101.4073	3.7415	37.846	288.8394	-36.6421	-3.7543	394.1652	-55.8289	71.4964	397.1205	-57.4934	20.8411	433.866	-37.0565	45.3141	433.7025	-37.9838	33.9488	405.4903	-34.6433	-13.5065	481.1729	-13.3462	83.4302	485.6411	-12.8166	16.9007	531.631	-63.3175	44.9996	531.5568	-61.3333	-11.4511	535.9471	-50.7726	72.1835	538.1146	-51.8074	-21.8745	510.2741	-103.6073	86.5537	513.869	-105.9563	30.9378	530.1834	-88.4209	15.125	554.5423	-103.0484	46.8014	555.2655	-103.2929
V_00E1299_H_piz_C_3_6	V	00E1299	H	piz	C	3	6	-0.7126	-0.1416	0.5253	76.0609	-0.1069	-0.6607	2.6824	163.2007	49.7912	66.6921	160.9189	55.2011	-1.5516	185.8381	44.5465	71.384	181.5796	50.5196	-15.9066	215.7267	6.0485	93.6679	209.6583	18.6922	-54.3983	215.5993	-50.4763	142.2021	210.3107	-31.5841	34.7996	324.6632	74.8665	-25.8002	288.0624	30.2767	102.2929	283.9319	43.6462	-53.3492	340.1197	0.9394	139.968	331.5559	18.8195	-50.5239	353.0657	36.8893	133.0562	349.4803	55.2461	-46.978	396.5695	41.7293	127.6238	391.3406	58.6176	-63.4248	378.7589	-18.176	154.0615	371.43	0.2478	-67.0614	422.066	-29.3265	158.1401	409.9304	-8.7697	-57.8465	434.0253	7.9637	147.9352	426.7413	25.7801	-66.1347	457.4607	-39.99	161.8563	446.7331	-20.507	-35.8746	493.1192	10.7893	125.8863	488.9316	24.0037	-19.5271	502.0466	-15.6094	117.1	497.5953	-3.4194	45.1506	528.0617	37.3524	50.399	600.0624	-2.828	17.2705	591.4894	-1.0628	81.5824	592.241	2.6408	53.7309	575.4	-62.0534	39.3896	-31.6632	-10.1596	7.1127	38.7632	-6.9606	72.3535	37.33	-2.8841	-4.345	114.1126	-38.7018	91.1558	111.5993	-31.4817	37.8026	0.4321	4.6243	41.6344	108.8955	-12.7459	52.7727	270.3206	-66.6995	10.7933	395.1924	-76.0327	96.0463	392.7249	-65.7484	42.2901	434.8751	-51.5586	68.9068	437.4055	-49.0583	54.3509	404.6229	-46.1518	4.6411	480.6497	-29.8865	101.2425	475.6555	-15.9086	46.1738	541.8612	-58.373	73.1892	536.1572	-57.7972	25.5338	548.3314	-56.897	91.3877	544.3702	-50.7115	19.6977	533.4753	-112.7281	111.8159	530.4462	-105.6851	64.1038	545.9302	-90.3152	46.8449	574.3919	-97.2841	83.0244	572.4275	-94.8073
V_0000E68_H_piz_C_3_6	V	E68	H	piz	C	3	6	0.3891	0.7973	-0.3477	75.1046	0.1658	-0.5899	10.4914	141.3624	71.7784	66.9869	141.1964	72.042	5.9622	173.133	70.3597	71.8663	178.0186	71.8291	-9.5174	203.6622	36.8698	84.6995	201.75	39.1536	-48.8805	209.8612	-20.3887	127.6272	206.9868	-16.8085	36.6045	305.3863	85.8652	-18.2164	269.9781	52.3255	95.1677	270.4662	56.9178	-52.0681	312.9107	18.0588	127.6891	312.2283	23.897	-39.9642	335.1111	56.617	116.8376	335.226	62.3395	-40.1376	374.4373	58.8907	115.73	376.8013	61.2711	-64.1108	358.734	2.5362	143.0447	353.8137	9.5004	-66.7393	406.1278	-7.7673	147.626	396.5102	1.1995	-55.7008	413.5474	24.5829	134.4277	408.4234	30.8007	-68.2269	431.0068	-14.5723	152.4704	420.394	-9.1942	-37.6113	466.2452	17.2408	121.5982	461.1051	19.4263	-25.9013	470.7657	-3.7013	111.92	464.2493	-0.4932	42.2371	485.0429	45.6838	48.7802	560.3285	-1.0765	13.7637	553.7808	3.3961	80.6131	550.8406	6.6911	49.6212	542.9942	-56.1098	38.0427	-33.6436	-14.3838	8.7843	38.5635	1.5031	67.3274	36.301	1.0465	-3.963	105.2358	-16.9475	80.7926	105.2742	-16.8285	40.1298	-10.861	8.2979	39.148	99.9042	2.2374	38.6855	260.4417	-36.7188	-4.3953	366.1635	-55.4993	78.7042	362.5162	-55.5289	25.5666	414.1942	-39.018	49.448	409.0175	-38.2223	37.3305	378.6511	-33.8389	-8.9506	455.1721	-18.3082	81.6316	452.7524	-18.7987	23.0327	509.3489	-57.4964	53.8884	509.9867	-56.0026	2.1191	519.6722	-46.3759	75.7692	519.129	-44.2403	-14.5853	498.0901	-102.3242	95.526	496.6792	-100.2944	38.7027	508.6273	-80.5397	17.2701	540.9857	-92.7928	60.5066	538.7335	-91.7307
V_00E1301_H_piz_C_2_5	V	00E1301	H	piz	C	2	5	-1.219	-0.9262	0.8329	57.5513	0.1991	0.0263	11.7142	110.5953	53.8828	51.1941	108.663	52.8011	7.7912	137.7195	53.4122	56.1344	128.7751	51.1345	-5.2292	172.7309	32.9249	70.9315	169.4409	27.6742	-35.7841	174.0631	-12.6397	99.2245	169.0926	-19.2074	37.3858	248.8783	59.8395	-15.2321	236.1459	44.4809	85.3175	232.534	39.5963	-37.1084	252.891	19.3763	107.3203	248.1194	12.9907	-27.9162	276.3168	49.0564	102.125	271.8886	39.369	-30.381	306.2356	50.29	109.139	302.7603	44.4094	-48.9887	301.6483	4.2344	122.7476	298.5768	-3.6152	-52.1968	331.4236	-1.7123	127.3652	325.2858	-10.5254	-44.8848	349.3169	16.994	122.1886	344.3097	8.0413	-55.407	353.2007	-11.8049	130.3757	348.4713	-20.6715	-28.1756	387.7249	7.9277	107.8299	380.3972	4.0107	-25.2967	388.5544	-5.4725	101.1531	384.2332	-10.4746	40.2665	417.8969	22.5859	41.9958	468.8672	-1.2612	17.3163	463.5455	-1.1892	58.684	464.723	2.7262	39.4486	452.1445	-56.0498	27.6545	-25.7178	-9.6824	9.5564	21.5561	-0.1977	52.2452	18.8636	0.3429	-0.0441	92.7449	-15.6039	67.6308	87.9138	-16.8914	30.0285	-13.0753	1.1809	32.5088	72.7594	1.3641	40.6367	203.9409	-32.08	14.7977	301.2847	-50.5764	76.4524	295.7416	-53.2	36.9552	336.9222	-42.6557	59.9386	335.0271	-43.1867	47.5056	310.0093	-37.5022	6.5549	377.5308	-21.8403	92.3044	371.4847	-23.8397	37.9395	417.1818	-55.7021	67.3443	413.2668	-56.9053	22.4983	426.906	-45.6793	80.2348	422.1841	-46.1676	5.0597	406.3958	-95.2922	93.0944	401.2998	-97.7777	52.6858	421.4426	-80.2451	36.0679	444.0312	-89.2964	68.4691	442.4479	-88.8323
V_000E931_H_piz_C_3_6	V	000E931	H	piz	C	3	6	-0.5621	-0.0888	1.0818	77.1987	0.0962	0.5366	5.2288	177.5961	86.1882	68.7362	179.4336	80.3731	-1.9852	210.0246	79.9381	72.5007	216.2469	73.2957	-20.774	233.4305	41.749	80.8731	240.7306	34.3486	-68.9012	238.9913	-17.1909	121.0817	247.8283	-27.1829	27.3754	341.8864	97.4144	-37.9094	318.8521	63.7126	89.5524	328.6754	58.0321	-70.7496	358.4422	37.1702	121.2455	370.4747	25.6317	-72.1007	381.6281	69.716	121.7586	393.8523	62.9406	-64.0505	434.439	72.5802	111.9643	440.1172	66.2444	-84.6335	401.7074	17.0624	132.4429	407.4725	7.3085	-98.1174	457.1666	10.2622	138.1386	462.3661	-0.1515	-82.6127	474.4732	41.6217	120.2168	479.7781	31.4085	-104.0867	484.9538	-1.6461	139.8808	487.8304	-16.6619	-60.1979	530.6968	35.0371	96.8306	530.7102	30.8021	-51.5592	529.2453	10.318	84.4954	531.1943	0.4425	19.1371	551.3629	55.026	14.4537	638.428	-1.1635	-16.0351	626.59	6.3035	48.5828	629.4022	4.1555	11.1202	601.4564	-51.1424	39.9535	-30.379	-14.8376	8.0845	56.6263	3.6061	67.8372	61.3249	1.7328	-11.3961	135.4716	-8.7206	79.8607	142.6643	-13.431	39.6804	7.8187	12.392	35.9602	136.4885	5.8754	25.5358	305.3958	-44.7561	-27.8409	410.097	-56.4287	66.1923	415.962	-67.5775	5.5303	459.5785	-36.8182	28.5899	461.3335	-37.7156	20.0057	431.3328	-29.3346	-32.1719	506.3838	-7.5157	65.8445	511.6827	-13.6183	-6.0109	562.597	-52.2974	24.4805	569.0717	-52.5513	-28.46	568.9435	-42.3674	46.8922	575.7274	-47.1194	-46.352	553.3744	-99.8911	76.01	554.1871	-104.4659	6.8283	570.1713	-84.4613	-18.8774	600.4394	-92.1971	22.8204	603.2515	-95.3776
V_00E1295_H_piz_C_3_6	V	00E1295	H	piz	C	3	6	-0.0084	0.0711	-0.1819	77.8185	-0.0106	-0.6774	6.2098	160.2508	88.289	70.319	159.2621	89.2537	-0.6005	204.9933	79.8903	73.8228	208.5733	78.8705	-16.6912	222.183	45.9289	87.7533	221.059	44.7981	-57.7265	230.4023	-10.1426	130.1344	229.2936	-5.2475	34.7459	345.3495	97.6788	-30.082	308.8067	68.0481	103.6289	313.8883	70.0159	-60.8012	337.9088	34.7747	134.2943	341.2109	36.309	-64.3658	364.8275	65.5316	134.0934	365.6658	68.3524	-59.4718	407.7913	63.4153	126.1768	411.8162	67.4845	-75.5956	376.0619	1.78	147.0287	380.0309	7.5662	-80.7666	427.813	-3.8818	153.4785	428.3706	0.8168	-68.8218	449.0002	23.7164	136.6201	448.3006	28.4902	-84.2939	461.6802	-19.7469	156.1566	459.9734	-19.4	-46.2571	505.068	21.4913	115.7683	509.0551	20.6063	-36.9637	507.5807	-5.8878	109.1292	502.5498	-2.7992	34.0809	537.7993	44.4125	33.8218	610.867	-1.5096	-1.5726	596.6373	3.8015	65.0588	602.6631	5.0721	36.1188	581.6675	-63.1449	40.7403	-28.5416	-14.3556	8.8744	48.8654	-0.1246	74.2836	47.2987	-0.1561	2.0816	119.2517	-15.9418	83.1388	117.0012	-15.4429	40.2158	3.5944	4.8645	41.5912	124.602	2.7347	43.0957	287.2234	-36.609	0.6793	397.1789	-55.8855	88.9573	390.1128	-58.4771	30.9563	447.1401	-38.0346	58.1383	449.3351	-38.791	45.9668	410.8842	-29.2716	-4.9778	486.088	-16.1569	93.0077	489.3525	-15.2693	27.6514	545.5748	-60.6406	61.1752	545.0404	-60.5354	5.4132	551.7255	-50.7446	84.5287	551.5019	-50.7523	-10.6187	532.8045	-107.8505	98.1388	532.454	-108.1017	43.8643	546.5202	-90.1051	24.158	574.6904	-105.3781	65.7567	574.2438	-106.2575
V_000E367_H_piz_C_3_6	V	000E367	H	piz	C	3	6	1.2026	-0.0115	-1.0684	67.664	-0.0632	-0.0006	4.2375	144.3577	74.3008	56.8598	140.7666	75.4968	-0.3615	176.3473	71.332	59.079	176.0895	74.6622	-10.5713	208.3093	41.4588	72.7145	213.6886	48.521	-49.7678	215.1521	-13.5524	111.4056	219.6393	-4.6038	21.8499	297.044	94.7777	-29.6184	282.8391	57.0977	83.7608	286.7394	68.9416	-53.8423	305.3051	23.2123	110.9147	312.0138	40.3384	-52.2738	331.7273	56.1579	105.1725	341.2879	71.964	-49.044	374.0771	59.111	99.1403	381.8229	71.4355	-68.6218	353.8849	4.2811	124.4666	366.8619	22.0465	-73.745	386.3877	-7.0236	126.1676	400.1518	12.5484	-66.9106	402.8934	16.8534	115.1061	415.0564	33.5534	-75.2906	411.6079	-18.9882	126.072	426.22	-1.2175	-52.0576	452.3049	7.2275	93.1563	462.9687	21.1625	-40.3257	456.2421	-7.1339	82.5054	465.7369	3.679	14.2901	487.0777	42.076	12.7177	543.8329	-0.649	-11.8619	532.9244	-7.0591	37.1393	540.4951	3.9642	19.3124	520.7894	-55.2552	35.0788	-32.7535	-7.2937	8.6822	35.3117	3.4523	59.0874	33.744	3.8527	1.2565	103.0837	-3.4695	66.8997	103.7435	-4.4327	34.2562	-3.7733	7.6433	33.9125	95.3553	9.6741	32.7228	257.496	-29.9555	1.1763	354.9575	-48.1494	67.9709	355.4789	-42.8196	20.2862	397.0545	-28.9013	45.0141	396.0627	-26.8919	34.5867	367.9972	-19.9018	-20.7636	437.1763	-11.078	75.019	443.471	-4.5323	8.3761	485.7617	-51.2923	41.1369	489.6237	-47.4351	-11.9466	488.6579	-46.5561	57.4683	494.7072	-37.4763	-21.7471	471.0899	-99.4828	76.487	483.7508	-93.6621	27.9568	487.783	-75.9606	3.397	511.5605	-88.5262	41.5328	512.6879	-86.928
V_000E362_H_piz_C_3_6	V	000E362	H	piz	C	3	6	0.4699	-0.4257	-0.227	76.1762	0.0832	-0.8961	15.9236	141.603	67.8549	69.7315	140.0363	67.1952	8.7595	172.6217	62.9802	77.7418	165.0377	62.1526	-9.8447	209.3235	33.3641	94.3434	202.7256	35.6152	-45.6888	201.4106	-17.2798	133.5386	197.474	-15.0816	42.4346	298.1536	76.8575	-20.8627	280.5786	51.4062	106.5671	280.8919	55.4327	-49.2433	312.6695	23.5168	142.7721	308.1569	20.6647	-43.541	335.3926	59.4004	133.9219	333.3821	62.716	-40.0189	376.5858	59.2951	133.3461	373.6234	60.3181	-60.7746	354.502	-0.8651	155.1246	349.5589	1.6393	-64.5598	400.8509	-10.2521	158.9402	397.6119	-8.5973	-52.5596	413.4573	21.6629	149.6848	407.0035	24.2452	-64.4354	419.5596	-22.0856	161.6188	414.7812	-18.6388	-31.3456	467.2839	10.1178	127.0067	463.2278	12.0347	-17.5521	470.045	-11.8387	118.8854	465.4063	-8.2176	48.3749	486.9113	41.5401	49.7608	560.179	-0.4168	15.5428	549.0883	2.6041	84.728	553.0086	0.011	51.2336	536.2603	-61.3286	38.225	-34.4401	-9.7311	12.6597	35.7489	4.6306	68.4634	32.582	0.9379	0.0306	108.2221	-20.8591	81.7127	105.5502	-20.3252	40.0304	-1.2962	11.1194	42.4107	98.5101	3.2123	45.6183	254.1197	-41.9827	13.1909	358.8069	-64.2498	83.8176	361.284	-63.0222	37.083	401.0179	-43.3303	62.2208	399.7217	-42.9466	49.7636	375.2566	-39.6407	-3.0137	448.9991	-19.6198	104.1749	445.1725	-19.8891	36.6176	497.9177	-58.9507	73.4639	498.9179	-61.8293	19.498	506.3132	-54.2617	87.2131	500.6172	-54.2212	3.7132	494.6443	-102.1755	100.5809	489.2778	-102.9805	52.6061	504.1961	-90.7927	35.5005	530.1945	-96.7954	72.8694	527.3215	-99.1752
V_000E947_H_piz_C_2_4	V	000E947	H	piz	C	2	4	1.0364	0.1632	-0.874	68.7664	-0.6047	-0.4908	14.4483	130.5086	63.0169	69.7363	128.0121	60.0613	8.262	160.7381	59.3435	76.0106	157.2042	57.7256	-9.9844	188.2328	30.1844	91.2335	182.127	26.7596	-44.0596	192.6975	-20.1486	121.4296	183.8451	-27.7917	44.2734	269.9178	73.2914	-15.2886	250.9275	51.0721	102.4815	248.6256	46.0022	-49.249	293.8604	9.6451	133.4007	283.0846	12.7338	-35.8945	315.3859	52.4605	126.5434	308.512	50.3584	-32.1408	350.794	53.4901	127.016	343.8123	50.2688	-53.6263	332.3457	-4.5999	143.8622	324.6629	-8.4781	-58.6561	364.0667	-9.9949	150.1855	356.6213	-14.3054	-51.738	386.8	12.3541	143.2276	376.5051	11.2464	-60.5347	396.5688	-20.702	151.9861	388.2305	-24.4419	-31.5151	431.1023	13.2931	128.8407	423.8915	8.9445	-24.0548	435.2899	-3.4183	118.7563	429.4426	-7.4822	49.3466	468.9507	28.0559	51.8925	524.3807	-2.0658	18.003	515.0292	-3.4115	81.8295	515.0349	-2.3808	48.9453	502.2284	-65.3369	32.6786	-34.1987	-7.8148	6.3862	25.2623	-3.0962	60.0635	24.1678	-4.8338	-5.7564	101.2159	-21.4881	75.0224	100.0214	-26.1417	33.2559	-9.1482	2.0556	36.4024	84.0012	-2.7542	36.4184	231.0453	-42.2957	-0.5962	334.5886	-61.3316	76.9378	330.3745	-65.8574	22.8817	370.7366	-46.3969	49.4381	367.8155	-47.2479	38.4884	342.8161	-42.5169	-6.4532	416.4505	-23.3033	84.9418	414.4659	-24.7243	23.0324	464.0425	-64.6245	58.1809	463.8194	-64.4943	1.8601	470.3331	-57.8918	79.9586	466.0012	-60.6111	-14.699	449.6975	-103.3743	94.2043	451.5194	-105.3543	38.7856	469.8239	-92.8533	18.9904	496.0511	-101.4547	58.7882	494.6477	-103.0952
V_000E364_H_piz_C_3_6	V	000E364	H	piz	C	3	6	-0.0818	0.0123	-0.4295	64.8791	-0.1438	0.0823	2.2381	158.5475	67.1411	48.3913	159.8608	65.8509	-2.6065	185.7551	64.31	51.6615	189.7901	61.832	-17.5615	216.299	30.9361	62.6337	219.9621	29.9774	-66.5585	223.0177	-11.063	107.1564	232.9822	-17.4326	19.6501	320.0952	76.1644	-38.1876	292.691	54.8356	76.5534	299.6056	49.9122	-67.6427	321.1104	25.1402	104.4534	331.1626	17.4255	-69.839	343.3698	57.7929	105.1555	357.0686	52.1566	-66.0129	383.2669	55.1746	97.3069	392.82	50.7539	-85.4724	354.3388	3.1755	115.9357	366.6317	-4.3031	-93.2605	404.0095	-1.5645	115.3062	420.2531	-11.3164	-82.7366	416.6783	23.606	106.6921	428.6653	16.6356	-97.7387	432.6909	-12.5286	118.5076	444.0192	-21.5007	-69.6638	463.4905	19.8181	86.4388	474.3782	14.4437	-59.3936	469.0998	-3.2554	75.1382	480.0963	-7.7101	8.0861	490.7349	48.2524	0.3295	568.1607	0.9523	-25.5879	561.5648	2.7864	24.4838	566.1226	1.2913	1.7624	544.2726	-64.311	31.8332	-22.0543	-4.3423	1.1547	57.551	3.7992	55.3291	59.5729	3.059	-6.6743	112.5286	-7.023	55.7947	118.618	-10.0604	31.6692	7.188	8.0762	27.0697	100.0466	4.7181	13.7859	277.9917	-41.4979	-23.0681	371.6778	-56.5671	39.3422	372.0036	-63.4765	-4.1512	403.7502	-37.6807	16.3697	405.569	-37.7807	8.416	379.0467	-33.3942	-45.7514	459.8552	-16.6496	51.6927	464.7945	-23.5048	-17.2395	508.8844	-60.6245	13.0159	511.5614	-60.8128	-39.872	516.2151	-50.1515	36.8073	520.2823	-53.2477	-57.9505	496.3711	-102.4345	48.6255	506.3773	-110.0501	-1.2211	511.2328	-92.574	-22.5577	537.662	-99.5504	10.8196	540.8177	-100.7274
V_000E945_H_piz_C_3_6	V	000E945	H	piz	C	3	6	-0.7538	0.2251	0.2897	71.8477	0.1744	0.3698	0.6566	154.4051	79.6219	58.0181	155.4649	82.6499	-6.5617	185.7316	74.3913	64.2006	186.5066	76.3093	-16.1958	197.082	41.0438	77.1842	199.5696	45.5534	-54.3432	220.337	-12.3763	116.305	221.4047	-6.8418	24.9465	306.5999	96.1419	-30.7412	285.6157	57.7322	89.9184	292.5799	61.8249	-66.3845	323.0124	18.9816	119.8399	322.3764	31.7373	-68.7065	339.8898	57.5429	120.1744	343.7541	66.8197	-62.2656	384.1505	62.2664	112.7214	386.9163	71.2002	-76.8714	358.8762	-1.0522	131.6927	358.6552	6.247	-84.0503	413.6776	-11.0026	135.102	409.4783	1.368	-74.5876	422.4154	23.3291	121.6494	425.8038	30.9576	-83.2328	436.0144	-19.2217	136.8213	437.689	-11.7745	-56.8172	473.5169	23.6319	104.0774	474.4156	31.0671	-45.3241	480.0287	-1.8934	94.9857	478.4222	1.8496	23.0097	495.8429	51.5758	22.0705	569.9808	-1.2862	-8.1741	562.8091	-1.4219	52.4486	564.4893	1.4301	27.1532	542.1299	-66.2674	35.7323	-23.9974	-7.2635	6.335	40.7907	2.9474	61.5147	40.1268	5.4777	-6.0393	112.8378	-14.2153	70.15	114.2846	-10.286	35.4261	4.8902	9.1877	32.3346	107.3557	6.0088	27.5402	263.5591	-32.1126	-14.008	377.3432	-57.7844	68.4867	376.9718	-60.7729	12.4794	406.4157	-36.0268	38.9858	405.6585	-36.0975	26.4573	374.6931	-28.2317	-26.9986	459.0809	-12.509	74.6303	460.0923	-11.9966	8.0598	500.7028	-63.893	40.0376	506.3084	-60.4395	-12.4353	509.735	-56.2393	62.4891	511.7515	-54.0607	-23.7223	489.8835	-108.373	73.8836	491.9052	-111.6992	24.8655	507.0807	-89.287	1.0229	532.1462	-100.8513	44.0373	532.3774	-101.9564
V_000E930_H_piz_C_3_6	V	000E930	H	piz	C	3	6	-0.2657	-0.0771	-1.5766	75.6597	0.2589	-1.2844	8.759	155.0583	82.1094	64.2319	153.5455	82.1696	2.1317	190.4349	75.1238	68.8358	192.6044	73.5583	-12.0858	211.0226	47.9068	83.3356	216.0697	41.1159	-56.0557	219.9136	-13.4643	124.6827	222.3223	-14.0298	31.5473	328.35	103.7595	-32.1655	300.9389	63.155	98.1537	302.4621	62.9288	-63.1467	336.4766	29.626	125.9091	340.4221	32.6273	-62.9432	362.4273	63.2257	123.5964	365.7776	63.4988	-57.2466	406.3242	65.2541	118.3289	408.0163	67.7206	-78.9504	382.8506	5.6084	140.9089	388.1464	8.7636	-81.5965	422.3159	-7.7201	142.635	425.8914	-4.7378	-72.6144	438.5446	26.6507	129.1285	438.0789	28.2355	-84.1717	454.1695	-17.206	142.76	453.4384	-15.9192	-54.3984	494.3105	11.8167	109.1684	496.4811	11.5248	-40.6259	491.9427	-7.5103	99.794	494.7783	-4.7405	28.634	520.9726	53.2218	27.6554	609.3566	2.1924	-9.0961	595.4774	1.316	59.9882	601.2527	2.0288	30.7563	574.328	-63.187	38.8446	-30.6617	-5.7551	5.6421	45.1162	4.5812	69.1378	44.7629	3.8901	-5.09	117.0581	-11.2515	77.5619	116.8914	-12.8996	38.4413	-0.2281	13.7362	36.8977	113.1303	8.1277	33.6839	267.8128	-35.3363	-9.3432	387.3561	-52.4575	74.0903	386.8827	-53.9421	20.5259	436.7379	-35.6586	42.2012	435.42	-35.3043	32.7773	406.3848	-31.1936	-20.6775	479.7028	-18.6721	80.8063	478.6468	-16.252	16.2299	537.5029	-60.0173	46.7402	535.1216	-57.4085	-6.7287	546.8933	-48.7183	68.4137	545.973	-47.947	-23.2315	528.9151	-103.2799	88.2242	530.25	-100.722	32.336	539.3074	-86.3033	13.7931	565.9174	-101.3288	48.2888	563.6898	-101.6113
V_0000E69_H_piz_C_3_6	V	E69	H	piz	C	3	6	-0.5955	-0.5572	-0.4518	75.9365	-0.934	-0.1091	9.3316	151.3002	79.7578	72.4083	148.9669	76.7667	3.3313	178.829	72.2683	77.3534	177.4958	70.2114	-12.9739	206.1959	38.8295	92.1084	204.8084	36.2523	-51.816	220.8587	-15.3045	128.1197	220.2684	-20.3998	38.1236	309.5436	91.3636	-25.242	293.4267	59.5487	103.3433	293.459	54.5147	-57.1829	326.0959	21.0464	135.0735	323.089	17.8963	-52.3165	351.498	58.9649	131.0755	348.1381	52.9036	-46.6469	397.3803	61.8364	126.46	394.1073	57.3205	-66.8395	370.0685	-1.3938	145.3299	363.6561	-7.4146	-68.9256	423.5657	-11.4644	143.6946	417.7819	-12.1263	-59.2456	434.2234	23.646	134.9021	435.4638	18.5627	-69.6713	449.5403	-17.2165	142.3914	446.5694	-22.6999	-33.4738	486.9012	22.5436	110.8146	490.3931	16.3072	-30.676	494.5069	0.9137	105.8765	496.0974	-5.4215	37.2986	498.309	51.7861	38.2238	590.2824	-1.4412	5.7627	578.565	6.3677	65.5191	583.6068	5.1029	35.3618	562.5269	-64.1994	38.2519	-29.6431	-9.589	8.8203	37.5447	3.86	68.0972	38.6238	3.4558	-4.1819	114.5685	-8.8798	77.2298	117.8684	-10.289	39.3627	-2.6409	11.8483	37.8053	103.3836	9.343	31.5971	266.1343	-41.5473	-4.8413	381.6119	-57.2684	64.6565	380.0814	-61.4673	16.0307	434.7218	-38.5916	39.207	431.1664	-39.6578	27.181	401.6916	-35.3742	-16.6503	471.5498	-15.6149	74.2026	475.659	-18.6864	15.0022	523.7603	-57.6384	40.7631	522.999	-55.6894	-9.4012	535.8724	-50.0201	62.1298	536.0857	-51.1962	-21.651	516.4125	-102.5857	76.0003	519.0934	-103.5528	26.4648	531.2153	-85.947	4.4302	556.5807	-94.3364	46.519	556.4901	-96.9198
V_000E363_H_piz_C_3_6	V	000E363	H	piz	C	3	6	0.2039	0.003	-0.0981	68.6984	0.0753	1.1453	2.5848	143.1608	72.6525	52.1372	144.1915	73.0178	-3.0248	180.9195	72.2378	55.0827	182.4207	69.4769	-21.2809	209.4815	41.1705	71.5379	213.2742	37.343	-61.1846	216.6939	-10.2923	110.4525	220.5765	-10.8385	23.2241	300.2443	84.9221	-40.829	284.0254	57.5356	84.7979	285.2305	55.9096	-64.2419	311.8441	31.8429	104.8562	315.857	31.3207	-62.3366	340.7909	64.5961	102.8846	345.5233	59.6408	-53.9925	374.8633	60.2929	91.7286	378.2015	57.4699	-77.3329	350.6703	8.543	115.8704	355.545	5.8015	-81.3173	397.7261	-3.8136	115.4143	400.2468	-6.9302	-71.9928	408.4614	24.0942	105.0258	409.4594	23.8074	-85.0514	422.6911	-11.4835	119.4323	425.297	-14.3943	-56.533	458.7471	21.6804	90.3274	458.7803	21.0267	-46.5502	464.5827	-0.8648	79.1758	459.8061	-3.8445	15.4846	486.0161	47.0637	14.8815	561.3746	-1.8837	-10.2896	553.7712	3.2978	37.648	558.4607	-1.0672	15.6723	531.9143	-55.0361	35.1688	-28.3318	-2.74	7.6175	38.2285	1.0252	61.7946	41.2257	3.8495	-4.5509	107.8157	-8.9792	68.6106	108.3302	-10.3209	35.6952	-0.6142	7.8934	33.204	96.4224	6.1893	27.9197	251.1461	-30.6882	-13.5364	362.3906	-49.3115	59.8701	363.138	-51.8397	10.0419	407.7253	-32.0904	33.9725	406.0879	-33.461	22.549	381.1868	-30.3549	-22.8433	449.7075	-11.9053	67.4958	448.5172	-14.0474	7.3617	499.086	-50.783	34.9592	500.6985	-51.1199	-10.2635	505.9804	-41.2664	51.5831	503.7638	-42.9823	-28.9142	492.6288	-93.6121	69.0452	489.4149	-95.457	20.0651	503.229	-77.9086	1.0722	526.6324	-89.6916	39.9094	523.1328	-91.033
V_000E366_H_piz_C_3_6	V	000E366	H	piz	C	3	6	0.3272	0.3868	0.1223	68.9827	0.0606	0.4036	0.2307	144.0656	76.202	54.5884	147.168	75.5596	-6.7704	171.0336	72.6694	57.1746	175.5297	72.5459	-22.125	201.3545	44.4336	67.4622	210.5121	42.7075	-65.4097	209.1628	-10.0096	107.5317	220.4956	-11.089	17.0854	306.18	95.3256	-38.1401	283.0712	67.3284	73.8174	289.6714	64.4245	-70.4373	310.9776	36.1858	102.2912	320.1133	32.7108	-68.0108	343.7579	69.3742	94.7386	345.9427	64.6349	-60.598	374.5196	69.4784	85.3933	386.7251	66.5263	-86.8789	350.0072	13.4059	111.7881	362.8955	8.769	-98.0073	396.2576	4.1854	114.4824	401.4514	-0.2619	-84.8179	407.3624	34.7061	102.0953	421.7219	29.5181	-100.0478	420.191	-4.3388	114.3248	428.8525	-10.6842	-71.749	456.7795	22.2585	81.6077	466.756	18.0552	-64.7938	459.0049	4.9444	73.3183	466.7209	-2.0202	3.9771	498.0699	40.2437	-4.0337	550.2241	-0.2899	-33.1181	545.1541	3.1468	29.4429	547.807	0.7937	-1.1901	529.1766	-57.2681	33.9239	-38.909	-9.203	7.6315	34.44	4.3087	58.8991	34.0798	1.9843	-9.8144	106.4047	-3.4793	64.7872	111.747	-8.3658	35.0885	-4.1937	5.9399	29.2609	90.4432	7.9639	18.6697	259.3465	-30.2588	-27.0016	358.4214	-44.4164	46.1722	361.8615	-50.1886	-5.8005	398.9472	-33.5773	19.4336	399.3804	-32.9566	9.8365	377.5278	-28.0789	-43.8893	443.6554	-4.7742	57.2651	450.8965	-9.7317	-10.6571	482.1638	-47.8523	14.8533	482.5431	-47.207	-33.6511	496.452	-41.4144	35.4097	500.5135	-44.8257	-53.3314	476.4277	-93.2175	53.9964	484.0814	-102.3024	-0.8656	491.5832	-83.3983	-25.3714	515.5447	-92.8665	18.6712	520.3927	-95.8983
V_00E1298_H_piz_C_3_6	V	00E1298	H	piz	C	3	6	-0.7082	0.014	0.4645	65.8411	-0.1091	0.2913	1.3653	143.6275	57.1862	53.6381	144.753	60.0082	-4.4605	173.9894	54.7914	56.3487	171.8766	57.5208	-20.8668	206.4857	23.4296	68.4422	211.065	27.7206	-62.5162	216.6887	-25.0754	113.7528	226.1465	-17.6879	11.9752	305.4109	78.758	-44.4804	277.9083	41.9746	76.1757	281.5231	52.4356	-77.2853	314.5692	7.1328	107.6908	319.5034	26.3362	-76.8001	334.1367	44.8479	101.8216	339.6246	58.178	-72.257	373.0835	47.1271	93.9773	379.0941	62.8287	-89.1636	359.6479	-12.3641	119.2978	367.1541	3.0812	-91.5956	404.843	-18.8329	118.2389	409.0618	-2.0141	-83.6666	413.2749	12.4502	105.334	422.0573	27.2829	-93.0135	431.9563	-26.4742	124.9137	439.1092	-9.8102	-69.5911	462.4933	13.1212	89.1188	472.5025	23.006	-59.7769	475.7601	-4.7247	79.3173	484.4485	0.8899	5.7677	497.9428	48.3897	4.9654	571.6569	-3.7584	-24.781	565.5464	-2.4095	35.4648	568.063	3.0747	10.3358	544.7133	-62.1234	33.5967	-26.3977	-9.2068	5.2835	47.9916	0.9977	62.5851	47.5938	0.5756	-5.3437	115.2162	-26.9509	70.2181	115.0579	-23.1402	35.0901	0.3127	5.6565	31.8841	101.8452	-4.092	26.7244	253.9194	-50.4886	-9.9184	367.2612	-67.6679	61.5597	368.0756	-62.5995	7.4415	407.1271	-41.7608	33.042	406.4755	-39.0386	21.4038	377.5147	-37.364	-32.3856	457.2621	-19.7656	64.5486	460.454	-13.4777	-0.146	511.5792	-58.3205	30.4993	508.3332	-54.2564	-21.7533	513.4527	-48.1867	50.5134	515.0851	-44.9282	-32.7817	494.9816	-105.7149	85.1334	493.6195	-99.8193	18.0374	511.5369	-87.1134	-2.7775	539.3709	-101.2673	36.6837	540.9266	-97.7176
H_00Eshr1_H_shi_C_3_6	H	00Eshr1	H	shi	C	3	6	0.4455	0.0093	-0.3918	79.5653	0.0056	1.2741	3.9454	163.6644	92.0535	64.7269	165.2228	91.8883	-5.788	195.7917	76.9318	72.6701	197.3949	84.289	-14.9765	230.8238	53.8775	80.7565	232.8963	53.4556	-59.7023	247.947	-8.874	127.3115	249.5502	-9.3178	29.8675	334.4107	106.1181	-28.6222	308.726	71.2077	88.4508	302.4125	72.9239	-70.7454	355.3162	36.0765	130.9192	351.1402	44.4423	-62.9525	376.9852	80.5091	122.9781	374.2646	81.9942	-49.9537	424.8321	79.8939	108.6106	425.5971	84.0646	-77.6627	393.6825	17.9885	141.2452	391.9012	20.9233	-81.88	434.3591	12.3719	144.4761	431.8203	16.9023	-69.1114	460.6406	44.9542	129.4707	459.0724	48.2689	-85.8764	465.4433	-6.0347	149.6216	468.7335	0.9509	-54.7404	513.5543	36.0516	111.7967	516.8891	38.1744	-41.9224	513.9116	9.0989	103.7374	513.5008	12.9191	28.964	532.3582	63.9341	29.3864	620.7469	-0.6672	-3.7414	614.0651	6.9571	66.2472	614.7629	5.4655	30.6921	586.7905	-53.2954	37.3731	-28.3312	-6.1011	4.4377	61.3741	12.3071	71.8512	61.5475	10.6807	-7.6508	136.2281	-5.7614	77.7456	137.748	-9.4126	38.6597	7.6552	10.8666	38.087	127.1569	15.5946	32.5187	294.9373	-24.9878	-16.2812	398.6715	-41.4463	77.8297	400.2471	-46.7852	17.6136	455.7456	-23.106	45.3083	454.0212	-24.6025	31.9445	423.3425	-15.8303	-12.5849	497.5961	-0.6963	78.4104	496.2965	-5.0034	15.4506	552.7672	-51.8865	50.5542	549.832	-49.2758	-9.2015	553.0822	-41.7216	70.1192	550.2457	-44.0225	-23.8651	534.6246	-97.2207	83.8458	535.5089	-96.3371	30.2232	547.7806	-82.4921	8.5267	572.4754	-96.89	51.0943	571.4363	-96.8093
V_0000E86_H_suf_C_3_6	V	E86	H	suf	C	3	6	0.2906	0.13	-0.2738	63.5802	0.2183	0.118	17.6692	133.473	72.0595	65.7837	128.5688	70.8916	13.9617	161.4778	70.629	73.8565	155.6562	68.697	0.6754	195.0886	41.6721	88.9393	186.9597	40.1313	-34.9885	201.6267	0.3807	126.6238	190.7569	-5.1701	51.9446	269.9538	85.9967	-5.4843	255.1513	55.599	105.4917	246.7792	53.521	-24.8975	289.4289	33.4092	128.1631	277.1284	29.7551	-12.3311	314.2985	64.0345	121.5304	303.0323	60.8634	-12.8401	346.268	62.5177	128.2383	333.7072	60.5178	-40.6941	332.9398	18.0313	150.2965	321.825	14.3335	-42.9875	365.6812	9.518	156.1347	351.1504	4.5816	-30.9962	380.3849	33.1245	147.0863	366.59	29.1266	-42.0601	395.1169	-1.5053	159.8003	378.4174	-9.1421	-9.9465	425.9683	24.9509	133.5244	418.135	18.4105	-4.4426	426.3619	5.1221	126.2797	419.7462	-0.8779	65.8458	449.0346	46.4719	69.1525	516.0656	-1.0515	38.4632	508.5653	4.379	96.7484	506.0958	0.0576	63.4865	486.9437	-58.1273	31.0142	-28.7025	-6.2726	11.7124	38.1919	7.2384	58.2081	34.742	5.2319	4.7894	103.3056	-6.445	75.8227	96.6455	-6.5996	31.7007	-6.0051	6.6595	38.4392	85.9928	8.986	49.1899	232.3804	-30.0237	22.5622	330.2357	-45.4957	89.9951	322.3675	-47.6599	46.2647	369.7092	-26.7499	71.8783	366.4041	-27.735	56.8399	335.516	-21.1522	15.3636	413.3539	-10.2739	111.5243	408.4831	-11.2851	48.4934	453.8345	-55.3192	79.219	450.896	-57.9056	33.5603	457	-42.8897	95.6626	454.2457	-50.1788	14.3964	440.3496	-102.2337	113.6277	436.6364	-105.5237	63.1643	455.0775	-86.2782	47.486	482.0335	-98.0726	80.0807	479.8712	-100.7366
H_00Esfk1_H_suf_C_3_6	H	00Esfk1	H	suf	C	3	6	-0.0896	-0.4228	0.002	74.059	-0.0413	-0.0169	-0.3068	147.0155	84.9929	54.1931	146.3793	89.1972	-4.473	183.8564	71.8448	58.4016	181.1359	86.8833	-12.1128	208.3928	40.2641	72.0653	208.8786	51.6483	-49.665	220.0309	-16.105	119.3084	214.9388	3.0761	22.7536	311.5107	92.4906	-32.3861	284.6206	51.7437	89.9885	289.2372	67.4568	-58.9743	314.5206	14.4632	121.5313	314.1904	36.1803	-53.981	334.4909	52.2237	110.3508	334.95	71.8923	-56.0779	384.4143	54.2167	106.9308	382.2542	71.1586	-70.6395	352.3263	-7.8767	139.2414	352.2018	14.844	-74.1517	399.1117	-15.1163	143.7984	400.9767	9.6106	-66.7758	415.1073	15.1485	128.9836	414.5489	37.4498	-75.181	430.4013	-25.1982	145.0773	432.1074	0.372	-45.0115	474.8926	13.508	110.9561	472.7285	33.383	-33.682	476.2089	-10.961	104.9007	478.4889	9.7504	27.77	492.7511	56.3816	32.999	576.1192	0.3048	7.9685	572.1856	-4.5486	56.1989	573.2532	4.4683	42.6417	548.8143	-56.329	40.8427	-29.0415	-14.6664	8.4608	47.0427	3.4516	69.2971	48.2691	7.8706	-0.9934	116.0798	-14.721	75.0557	119.3623	-10.1684	38.722	1.708	10.0202	36.11	99.7876	11.2931	37.3336	266.9336	-33.6052	0.5948	365.2148	-60.5142	70.0169	370.9041	-50.2482	22.2571	410.6306	-37.8617	43.4688	408.5645	-35.1434	34.3406	387.3722	-32.6167	-15.1657	455.6155	-22.3363	77.49	458.6909	-11.1336	22.3548	515.2734	-58.7651	54.0477	514.5291	-54.8354	-2.6869	520.3199	-51.8199	71.7784	520.0358	-44.4525	-10.1011	502.4687	-109.5555	93.2751	505.6114	-97.7713	40.0013	517.4438	-87.4409	21.9545	546.3079	-100.3364	60.9444	546.794	-96.6364
V_0000E78_H_arb_F_3_6	V	E78	H	arb	F	3	6	-0.0616	-0.056	0.4008	65.2796	0.5891	-0.4404	7.8665	137.0332	62.3449	51.7947	139.5954	61.7042	2.1131	164.2148	53.1906	57.6893	164.9612	55.0801	-12.9774	189.5325	29.694	73.9186	191.8956	29.9408	-47.4105	198.1296	-13.4889	109.7561	193.8954	-14.2909	32.5166	270.7245	64.2204	-19.9728	252.4006	45.2607	84.4837	258.1903	43.2786	-50.5704	275.7782	15.9044	113.606	277.8194	12.5119	-35.6941	298.3205	46.5524	100.9895	301.2209	43.4015	-35.3213	332.6521	46.8643	103.2261	334.3179	42.1938	-62.3972	315.0236	-3.3606	125.5666	320.355	-5.9259	-63.8	353.8759	-8.2668	128.2316	351.8862	-11.4345	-55.5775	364.0852	17.2105	120.177	366.8714	12.4942	-63.3392	376.0147	-13.2461	127.0577	375.9029	-18.9434	-37.0501	412.1392	13.0208	100.7599	415.3085	9.2431	-28.5341	412.9242	-3.415	91.5487	415.5614	-8.0021	33.5971	421.3958	45.6874	29.1239	489.4888	-0.428	6.2917	485.6349	0.2	55.5007	488.1996	-1.0676	30.9866	471.4788	-53.7999	34.5101	-24.5189	-6.5389	10.3325	34.847	0.93	56.1887	37.7429	2.0755	-0.297	99.9856	-14.6858	63.5238	102.8696	-12.9227	34.3242	5.964	4.3777	30.8088	95.3035	-0.0468	30.5275	228.6122	-31.1756	1.8889	320.3749	-54.8774	60.4912	320.9475	-59.8172	21.1485	353.3088	-36.7374	40.734	352.0888	-36.6974	31.4952	320.6615	-30.67	-17.0462	400.4164	-14.9529	77.526	403.3398	-18.9328	13.5424	438.7634	-52.5502	46.7401	443.577	-54.7699	-8.3287	443.5472	-47.2355	67.1116	445.4501	-50.0575	-18.3919	432.4731	-93.8565	75.9425	436.0145	-96.9977	28.46	443.8105	-77.0385	9.582	467.6913	-85.5677	46.8243	468.9164	-87.6772
V_0000E77_H_arb_F_3_6	V	E77	H	arb	F	3	6	0.372	0.0678	0.1927	61.5454	-0.1395	0.5	9.7708	133.9732	56.5181	55.8919	132.3468	59.8402	7.1855	165.352	50.096	60.3826	159.2556	55.7473	-5.5499	184.7884	26.1437	75.0963	181.6844	30.0263	-43.1614	196.5285	-25.8298	117.6602	191.768	-22.2732	36.1227	261.0833	69.5579	-16.2011	250.3669	40.1765	92.5284	249.5736	44.6421	-42.1082	280.2771	14.4645	123.5663	276.2609	14.9911	-41.9944	301.2573	40.0781	123.4943	297.1101	42.8707	-34.1518	333.5816	43.3986	116.4997	329.4779	45.8009	-53.011	315.8369	-13.9129	137.5029	310.123	-9.1583	-55.0051	362.5359	-17.9121	140.4721	353.2979	-15.9196	-43.3167	369.5698	11.4007	131.5289	365.083	12.7458	-58.8057	382.5765	-21.2214	145.5775	379.4494	-19.9577	-24.5861	412.6317	15.7236	113.1095	410.4198	17.4133	-15.7749	422.0977	-7.7387	103.4096	421.0921	-4.8445	42.8197	439.4032	41.3388	44.1654	501.9145	0.4073	15.1165	495.0739	-0.2895	74.9738	495.811	-0.2055	44.9866	484.647	-52.9658	32.3072	-24.223	-5.872	6.4571	33.1227	-1.329	56.0576	32.759	-0.5265	1.1044	103.294	-18.6957	64.5493	103.1528	-17.2498	31.2628	2.6269	5.3515	31.8823	86.2423	-3.9186	36.3143	233.7723	-47.7329	7.5028	331.2416	-62.7434	76.6511	330.2456	-63.0254	30.2913	375.5133	-40.8732	55.3192	370.7195	-41.0779	41.6395	342.2849	-39.8804	-1.751	402.8674	-17.5737	85.5036	403.728	-16.2672	28.3266	453.2458	-56.7876	57.2906	453.549	-55.2087	13.2069	455.7315	-43.4209	71.855	456.1554	-42.9928	-4.6193	446.3225	-95.3218	93.9844	451.1799	-84.887	43.403	457.497	-77.2508	25.3744	486.2709	-84.0937	60.2132	485.5142	-83.5426
V_0000E82_H_arb_F_1_3	V	E82	H	arb	F	1	3	-0.0366	0.0572	-0.583	47.7987	-1.696	-0.0499	-1.0327	105.8408	49.11	40.2167	104.2038	52.4315	-5.0392	128.1672	48.8747	45.9881	128.8698	53.5809	-16.0076	160.987	22.1738	60.3404	157.5325	30.4388	-37.5859	173.5859	-18.2796	91.6118	169.4662	-4.6663	16.9846	228.6399	67.9622	-25.5817	221.2236	39.5357	67.2934	214.5173	48.7536	-45.574	238.1324	8.8124	94.5909	233.4578	26.2881	-39.9121	260.3114	38.5475	83.2791	256.2977	55.4916	-41.8372	293.6898	42.188	85.822	290.3656	57.3884	-53.6893	280.2118	-10.9507	108.6475	274.6829	11.1282	-58.0948	305.672	-15.7071	115.0705	298.6838	6.6145	-51.8013	322.4714	4.1039	105.4969	316.1386	27.9706	-58.3069	323.6293	-23.6397	116.0999	318.6871	-1.8347	-40.3504	363.6335	1.0906	96.5554	359.3629	20.0215	-29.6761	366.1914	-12.6699	89.8949	363.0284	3.9263	25.5961	398.7766	36.1511	29.9246	448.1845	0.3921	3.8401	440.8632	-3.5707	54.423	441.0746	4.0293	38.2784	427.2976	-52.1832	27.5173	-31.5878	-7.7485	7.9355	24.2833	0.2152	46.0663	23.3028	2.4934	-3.5626	89.0383	-16.8182	60.735	87.9835	-10.6724	26.1301	-16.8071	2.4299	26.6683	71.5724	0.6975	30.9625	194.877	-22.8419	3.7917	281.7273	-46.0343	61.6944	281.3358	-37.0402	19.1701	316.392	-33.5849	42.1539	312.6102	-29.8073	32.2038	288.6042	-25.5767	-26.71	347.9574	-14.2021	72.6453	353.3528	-5.8785	15.6531	393.542	-52.2256	54.6847	390.9787	-49.3418	-2.6727	399.6289	-50.9413	68.1102	399.1369	-42.4165	-7.3589	378.5706	-89.3869	87.0281	381.9483	-78.8555	38.2412	393.4626	-76.6983	20.1746	418.3938	-88.4694	59.1156	419.3107	-83.8226
V_0000E76_H_arb_F_1_3	V	E76	H	arb	F	1	3	-0.3757	-0.5983	-0.2109	51.2638	-0.4084	-0.272	-4.2297	106.3123	52.464	40.4384	105.1332	53.7282	-7.8182	127.9693	52.7828	42.7791	125.6059	54.9535	-18.7855	158.4102	24.975	58.7678	160.5169	29.4762	-41.1785	172.3961	-14.5785	88.3758	175.2756	-4.8313	13.3806	225.1185	65.1677	-32.4363	223.1729	40.5859	65.1678	222.4926	49.2114	-52.6274	246.7069	11.9195	90.3556	246.7452	27.4557	-49.4916	269.7279	40.2571	79.7121	269.3805	53.1925	-54.2005	303.1173	39.8983	81.9622	304.7252	54.6939	-64.6132	290.1244	-8.4537	105.5163	297.1267	10.7719	-68.2978	320.9986	-13.7991	105.3612	323.0203	5.6727	-64.2518	331.6307	8.0598	98.3145	334.705	24.5765	-70.0845	345.7525	-19.2053	110.2486	348.1481	-0.1773	-51.3274	381.2415	0.8695	83.9635	384.4184	15.0571	-41.4847	383.4654	-10.1378	77.3766	386.7011	3.068	13.0817	406.8819	40.0174	16.4524	464.8098	-0.8476	-13.2218	455.514	-1.7925	41.1423	457.434	9.4514	22.4409	444.3769	-55.5902	25.7759	-30.4762	-6.208	5.2753	18.9616	5.1879	46.8649	17.7314	4.8172	-3.5662	89.4542	-13.5984	58.4517	90.8521	-11.6348	26.4327	-14.985	2.1924	27.9347	69.8977	4.5663	29.4417	200.3451	-25.8624	-0.3814	283.8805	-49.2744	69.5151	280.0059	-47.6907	18.6014	327.9711	-33.2124	47.8209	327.2015	-33.2627	31.8619	297.5586	-30.2063	-10.0277	366.414	-17.0393	77.0044	362.4894	-14.2926	18.2897	406.7826	-61.0396	57.8705	407.3264	-57.2296	1.5442	409.985	-55.5457	69.7412	408.7503	-49.1075	-17.0088	400.0007	-81.6644	98.1578	396.2611	-80.2557	39.2771	407.4504	-83.8296	21.05	433.992	-95.256	63.0768	432.4398	-95.2903
V_0000E85_H_arb_F_3_6	V	E85	H	arb	F	3	6	0.1245	-0.0804	0	68.4084	0.1301	-0.3327	9.5478	139.465	68.9688	63.5793	139.6205	69.1958	3.4787	170.8306	62.5415	68.2031	165.8544	66.228	-6.7211	193.7536	38.9663	81.3318	192.2939	36.7116	-51.1903	213.281	-12.1248	119.1952	207.1988	-18.5637	37.7262	286.3342	85.2568	-23.854	280.516	59.744	98.063	277.6135	57.4169	-50.5513	309.8544	25.8245	124.5441	306.8492	25.192	-44.2884	331.8642	62.3843	120.5847	329.2288	59.1645	-35.5819	371.9198	63.8957	114.0186	369.0082	60.0403	-62.5699	346.5558	7.7999	137.4842	343.7361	3.5789	-69.6309	399.6319	1.8628	141.5489	398.0586	-4.1707	-55.4563	403.7594	31.4352	130.2903	402.316	25.9532	-70.9421	421.4827	-4.3823	143.8697	418.7878	-10.9271	-37.2751	457.2882	21.4143	113.2744	456.3414	16.5061	-29.2186	460.0879	2.3122	101.4829	460.4264	-3.3722	38.8371	466.3832	52.732	36.5086	547.1542	-0.7458	5.4421	537.3469	5.2173	67.5396	540.5045	2.3202	36.7626	523.9575	-56.5993	34.1456	-26.6138	-10.3093	8.5727	32.9219	2.5961	62.4935	32.6476	1.2764	-4.3067	113.3025	-12.2693	76.4715	112.6671	-14.5681	34.593	-0.713	4.8064	37.4953	91.7523	3.3406	39.1993	258.4684	-39.2262	2.9669	357.595	-51.5986	77.6127	355.8383	-54.1342	29.4149	400.4612	-33.061	54.9817	399.2183	-33.6833	42.1955	369.8371	-27.6568	-5.6664	442.7513	-9.5891	89.2272	442.5168	-14.201	27.1646	489.4176	-54.7547	56.9447	491.8606	-56.198	3.2401	495.7364	-50.8952	79.1575	493.5113	-52.8674	-5.1084	473.2345	-105.746	87.7237	469.597	-108.1982	42.6157	488.7687	-82.4024	24.8556	519.6099	-92.3673	61.3987	519.8782	-92.0221
V_0000E84_H_arb_F_1_3	V	E84	H	arb	F	1	3	-0.1998	0.4589	-0.5926	43.5674	-0.1817	0.3511	0.6252	87.1282	41.6277	42.9725	89.2484	42.1047	-4.58	110.3192	39.8927	44.2968	108.991	40.3699	-17.5821	128.5786	14.0994	55.4668	128.1955	15.3436	-38.9191	141.0011	-18.2072	78.065	141.1937	-19.7143	17.5828	181.4613	54.4833	-27.3266	178.5555	33.6477	64.5602	179.9015	35.7478	-46.3643	200.3831	9.8837	85.9274	200.6342	8.6735	-36.3782	219.8479	39.7862	75.4148	219.1791	40.107	-39.9984	248.7004	40.2242	79.191	248.9688	40.6312	-57.9474	240.6392	-2.5192	97.8911	240.5659	-2.9087	-59.1382	263.3821	-8.8749	99.1678	261.2592	-7.4279	-55.0321	277.7503	6.8647	95.3811	275.4901	7.8555	-60.4338	285.2422	-15.6678	99.1958	283.9152	-16.0346	-44.005	315.4849	4.1243	85.2004	313.8458	6.0614	-35.6809	319.917	-5.2375	76.3967	320.9283	-4.3784	19.5022	350.8269	31.5974	20.0397	389.5659	-0.16	-6.8007	380.2359	2.2199	47.9484	382.7553	3.3961	20.6111	374.4532	-44.4931	22.0733	-29.5777	-2.5478	3.5381	13.8003	3.3506	39.0412	13.206	1.4914	-9.4384	63.845	-13.6683	45.1101	66.3543	-15.1672	22.6439	-17.425	3.9382	19.9874	57.7281	-4.007	12.596	160.4917	-28.2482	-19.5096	237.6161	-43.372	36.7072	239.6153	-47.7192	-3.5223	269.3151	-33.7443	18.5635	268.4578	-34.3126	9.1003	243.6804	-31.89	-34.1775	302.3868	-15.1551	45.4622	305.8956	-19.1726	-14.1398	340.3192	-50.6324	21.6065	342.3414	-51.2251	-26.4931	340.4456	-42.9794	34.1986	346.0275	-45.9265	-44.1374	330.2761	-75.4791	51.7133	335.597	-79.2408	2.83	341.2099	-73.3719	-15.507	363.341	-77.7081	18.0971	366.3031	-80.8773
V_0000E83_H_arb_F_1_3	V	E83	H	arb	F	1	3	-0.1069	0.1172	0.0936	48.3758	0.333	0.3801	1.1741	94.5205	47.9724	45.3442	94.8878	49.4702	-3.9854	108.3853	47.0374	49.5434	112.4817	45.7366	-17.0342	140.3343	23.4381	58.1467	137.5752	24.5945	-41.5559	153.1979	-14.2145	82.7941	153.4815	-13.6286	18.3582	203.1179	68.3956	-28.3857	193.2621	39.9169	67.3888	195.5605	42.246	-49.7795	220.2522	14.6288	84.8344	221.4091	18.6763	-43.2989	240.1292	46.517	77.433	240.0383	48.1028	-46.5574	271.8817	47.4666	79.2596	276.7047	49.2998	-64.2431	260.1638	-2.025	99.6002	261.8059	2.926	-67.928	286.1345	-10.2684	102.6122	285.2192	-5.033	-61.9956	299.2392	9.0441	95.9026	299.3593	14.0096	-67.282	303.7097	-14.177	101.9646	304.021	-11.5665	-50.2138	341.432	3.8816	83.0302	341.7013	8.1534	-41.5402	343.4193	-8.4346	77.8295	342.0849	-2.9257	14.8841	374.8708	32.2236	16.7479	422.2013	0.6389	-8.132	413.5349	0.5369	38.3535	417.0337	2.0392	18.6653	402.409	-54.8819	26.3856	-28.5887	-10.585	7.1295	19.8243	3.9176	46.986	19.9405	3.0728	-4.0289	81.9588	-10.4095	57.2134	83.9933	-12.2175	29.3448	-15.1196	-1.2836	26.5637	62.3478	4.6674	24.5866	180.5885	-23.0122	-8.3393	259.826	-47.9437	52.6173	261.9194	-47.6734	8.0418	288.5999	-32.2263	30.0493	288.4004	-31.6688	20.4715	265.8932	-26.2903	-21.2532	327.2596	-16.1441	58.1526	327.7618	-14.3964	1.6317	370.4184	-56.1994	38.211	370.4516	-53.9486	-15.2191	371.0837	-50.6244	50.6866	372.2861	-49.6327	-30.1837	359.7737	-89.146	72.4455	360.1427	-88.196	20.4646	372.9042	-75.4784	0.9913	394.201	-89.1183	36.4598	394.7192	-88.2713
H_00Earb2_H_arb_F_3_6	H	00Earb2	H	arb	F	3	6	0.1457	-0.1447	0.3228	57.2587	-0.2263	0.6024	4.3829	144.2858	53.3444	51.1526	143.9131	53.8244	-2.4832	178.8691	43.5052	58.5983	171.2638	45.5569	-17.4576	204.0841	19.8956	75.368	204.3619	20.1093	-53.9957	206.9791	-31.4532	109.9169	205.0444	-30.7304	27.7508	280.5793	62.022	-20.658	263.2148	38.8568	78.8211	260.2007	39.8366	-61.5079	296.9117	-4.5463	117.021	293.2327	0.7316	-47.1739	305.665	39.6346	107.9946	305.5018	38.3292	-44.9527	347.8036	42.7965	105.9551	346.1886	40.8325	-66.2793	328.3432	-11.9463	126.0537	328.1462	-13.8872	-68.6369	372.3844	-18.1057	128.7738	376.9408	-19.6977	-58.5794	382.9535	13.8569	119.8779	378.1008	12.7976	-70.9494	396.1723	-22.9332	130.0991	396.6178	-24.0727	-38.2245	431.4602	8.6262	97.0966	431.9443	7.336	-30.2299	437.4742	-9.494	90.2217	435.2664	-10.2334	30.6518	433.2638	43.7643	30.0208	518.063	-0.3917	3.9221	514.3431	1.4205	56.285	514.4968	0.6985	29.4077	499.0512	-59.7495	28.0803	-18.4361	-11.5243	5.5157	36.6841	2.5604	50.9182	37.4393	1.9648	-8.7372	117.3203	-17.8597	62.609	116.2544	-17.2198	27.9934	6.3115	3.6754	27.6193	105.6057	-4.7234	27.0215	243.7645	-46.1772	-5.216	341.2348	-64.6613	59.5631	338.2816	-69.7844	17.2166	373.5287	-42.7319	37.8105	370.6688	-44.0891	27.7625	344.3841	-39.2236	-13.5898	414.8899	-20.9151	68.4837	416.1549	-24.2735	11.8677	468.0359	-63.0468	42.415	467.8418	-60.9091	-9.7223	470.7607	-52.9994	60.2136	469.4292	-54.9266	-25.3388	466.0564	-101.7338	76.3014	461.9665	-106.3691	24.6681	469.0836	-85.1726	6.8247	497.2595	-93.1735	40.8206	495.384	-96.2501
H_00Earb5_H_arb_F_3_6	H	00Earb5	H	arb	F	3	6	0.613	0.2264	-0.6183	67.6877	-0.0535	0.115	-7.6192	137.5325	66.9642	45.2269	139.1227	71.367	-14.3303	169.9119	61.0719	48.5141	167.4845	60.2294	-29.5619	202.9049	28.0554	64.2902	207.4756	35.5376	-55.2646	197.0968	-15.8872	99.4022	204.7688	-6.4377	8.6195	288.8902	83.0388	-48.2749	263.9008	45.4546	73.4308	275.7689	57.6544	-72.9886	288.4403	13.5354	98.386	299.3169	31.5087	-72.3308	312.217	46.6769	87.4417	322.1593	60.52	-74.2352	350.5142	49.7452	81.0265	357.4185	64.9493	-87.2406	320.9622	-7.9691	113.0279	340.5534	15.8626	-93.5976	375.7224	-9.046	109.1319	390.4135	12.3275	-86.8965	379.2959	18.0662	99.0492	392.4601	37.0953	-95.4176	397.3746	-18.0492	110.8397	412.3679	4.6134	-76.298	433.7106	13.7733	77.9277	446.3809	30.6684	-65.6816	434.9543	-3.7063	71.405	446.8998	14.3389	-2.5757	453.8337	52.8763	-3.5034	532.1565	0.2985	-26.368	527.8759	1.769	18.4056	528.3322	10.693	6.0285	508.8344	-55.5184	38.3572	-29.3545	-10.0716	4.7746	42.0474	0.2155	59.6686	44.9813	4.8799	-1.595	105.5796	-21.1199	64.0233	107.4677	-13.1127	36.888	-1.8424	6.2195	31.4731	102.7006	4.0688	31.4884	210.3756	-23.2044	-12.7291	340.5966	-55.019	52.9908	344.8931	-40.9281	1.1401	378.9577	-35.7796	27.5401	380.6214	-31.7276	20.4634	354.9821	-29.0572	-38.1448	423.7672	-21.3615	56.5693	432.3647	-3.7342	-5.1682	470.753	-55.3047	29.7947	468.832	-47.6932	-25.0972	473.826	-46.9991	39.996	476.1288	-36.8488	-32.2349	448.5544	-107.7505	72.8609	460.4905	-89.7752	15.6665	475.9128	-81.0749	1.3312	501.5092	-97.1482	30.3913	503.6246	-89.4649
H_00Earb7_H_arb_F_4_6	H	00Earb7	H	arb	F	4	6	-0.0783	-0.0406	0.0442	58.807	0.3927	-0.1459	-2.5868	138.7684	62.0919	43.4683	142.0506	61.6957	-10.0051	170.7193	51.2088	43.8348	176.7859	55.5429	-25.532	194.0872	27.2415	52.4709	198.1175	29.2305	-60.975	203.2641	-20.5938	91.7552	217.6987	-17.8264	4.1883	278.9084	73.1745	-42.5932	262.4632	47.7207	61.2289	273.1682	50.8447	-77.8253	298.1871	12.9827	92.63	305.3004	19.8843	-69.4975	309.3405	45.7573	80.1659	316.4914	48.9096	-71.1172	355.0317	46.2767	73.6508	361.8517	53.8725	-89.9796	331.517	-5.0396	101.1562	340.0674	5.3472	-94.9099	376.0865	-8.8608	100.707	389.844	1.328	-86.4477	385.6451	15.9831	89.7375	396.4036	25.9812	-97.2225	402.0258	-17.7015	99.1606	414.8503	-5.7176	-76.0842	440.1618	12.1346	71.1078	447.9154	20.8704	-64.9154	444.7225	-4.4798	62.7859	452.2324	1.6351	-4.1691	460.1489	46.7924	-8.0282	531.3832	-0.0845	-31.8784	522.0857	3.2588	20.3334	527.0134	7.1504	-0.1943	511.1913	-59.8932	29.386	-16.6731	-4.9009	3.3311	45.6867	-0.6503	51.4817	48.8164	-0.8781	-7.1081	107.5139	-18.3177	56.6813	111.0546	-15.9746	29.5393	7.6835	5.6404	25.3017	95.9485	1.1889	15.9467	252.6474	-36.2274	-23.8177	346.3997	-47.5024	47.9033	343.7652	-47.2014	-1.0555	381.5247	-33.2123	20.2636	382.2303	-34.1392	10.9316	357.4587	-27.4843	-40.3128	431.0658	-16.1474	56.3883	432.8297	-10.1017	-7.8872	478.586	-56.3542	23.9123	482.5356	-47.7985	-25.4232	480.6485	-47.3111	37.9122	479.4932	-38.9869	-39.2505	464.8416	-99.7285	61.4465	470.6328	-93.3671	11.2753	481.5291	-82.442	-10.0464	505.4011	-98.3215	28.0336	508.9297	-93.9578
H_0Eparb1_H_arb_F_3_6	H	0Eparb1	H	arb	F	3	6	-0.1414	-0.2782	0.143	61.852	-0.7676	0.1348	21.9922	133.6737	61.9924	65.9904	129.3649	60.7972	20.0797	163.9461	57.6865	72.3869	159.7392	58.0926	7.8699	196.2178	35.484	84.9264	188.0834	33.7208	-30.671	206.0566	-3.2562	124.1587	196.2083	-13.0678	53.3786	275.3755	79.522	-4.1901	268.5677	59.3311	108.4149	262.1635	59.3677	-32.8223	300.1669	28.9356	142.6313	285.3546	20.6842	-17.2033	316.0535	64.1023	134.6743	303.0915	54.8442	-11.3553	351.5508	66.6146	136.313	338.1801	58.9592	-39.1073	338.7293	15.8283	154.0548	320.9959	5.9389	-38.2152	372.1733	11.4527	157.2663	349.8033	-1.1019	-26.8556	383.8167	36.1725	155.534	370.4355	22.5702	-35.8972	401.5707	0.458	159.6017	386.0044	-11.608	-8.7379	431.7991	28.2591	144.2374	421	16.8033	0.8809	432.1829	8.3138	130.5683	423.131	-1.0773	69.8706	458.9069	44.9775	71.689	520.7148	0.7305	42.5819	517.6456	5.2629	99.2554	519.7944	-2.1132	71.6489	496.5565	-42.3476	28.242	-29.6958	-12.1054	10.3132	43.0251	7.1001	56.9222	40.2671	5.4385	4.8281	107.8008	-7.3302	69.3999	102.3508	-11.883	31.0614	-1.1808	9.5221	35.8882	81.9963	5.6101	45.252	237.8813	-28.1069	18.4788	341.2269	-38.8398	84.8418	332.808	-43.9145	44.5824	370.2371	-26.1648	65.4831	367.3259	-28.183	54.8578	342.4049	-24.2078	18.1452	417.7936	-6.8119	104.0767	409.1786	-11.4813	44.1536	459.4616	-45.5398	81.7023	452.5595	-48.0593	27.3741	469.3564	-36.8766	100.1198	461.5885	-38.9624	12.8314	453.8173	-83.0131	108.9836	447.888	-88.4771	61.8312	464.1695	-68.6121	44.5143	491.8192	-78.2327	83.1042	488.6466	-80.3047
V_00E1294_H_lpz_F_3_6	V	00E1294	H	lpz	F	3	6	-0.8275	-0.3648	1.0667	62.6409	0.6398	-0.0529	8.0893	129.8586	60.1338	52.7222	129.3931	60.3176	2.5505	155.786	55.6609	56.3049	156.0069	57.9011	-16.8067	190.5607	33.3592	77.6508	190.5385	32.2592	-51.5453	197.399	-10.8651	110.5521	196.4671	-10.6476	29.2898	283.257	76.9638	-25.381	263.8951	45.5089	86.3893	268.4981	49.4768	-56.5403	290.1309	19.7859	113.7563	292.4395	26.1811	-46.1889	315.6905	49.9831	104.6948	317.1725	54.6157	-44.6198	353.0254	50.5212	105.4171	354.6802	55.4322	-66.8827	335.85	2.1547	126.7732	336.5849	4.3422	-71.6015	365.9729	-4.055	128.588	368.5928	-1.9942	-61.1119	387.179	19.9005	120.7005	387.233	24.2568	-71.7694	400.0422	-14.009	128.8428	401.5524	-12.551	-38.5946	436.7791	8.9133	99.5257	437.5327	14.5179	-30.4952	438.6671	-7.6581	90.1224	439.2621	-3.6345	28.2845	456.0153	37.6418	28.8648	521.9306	-1.9913	1.6858	517.8666	-2.8269	54.7156	519.189	0.9876	31.1619	499.2514	-56.7361	33.1945	-37.6685	-13.1033	6.3712	20.51	-1.5662	57.3867	20.9288	0.2407	-6.0657	101.7901	-16.3862	69.9747	100.571	-16.471	32.2307	-16.7277	-0.5951	30.3791	83.573	-5.0862	31.3308	234.2583	-38.778	-4.0821	338.6582	-55.9006	67.1955	340.2969	-51.5851	15.5806	378.5961	-38.0149	42.9206	378.6935	-36.5736	31.4265	347.4584	-32.935	-19.7129	422.3446	-15.5407	78.0017	422.2041	-9.8634	17.1964	464.9152	-57.9056	45.6105	465.0641	-56.2221	-5.9447	470.7862	-55.5972	66.4235	472.2705	-51.3894	-10.8419	457.4893	-98.3217	78.846	453.8189	-100.3395	32.2567	468.4766	-83.523	17.5481	490.5638	-95.4041	49.4764	490.9774	-94.7858
V_0000E74_H_lpz_F_2_5	V	E74	H	lpz	F	2	5	0.0032	0.0966	0.5366	67.2672	-0.4493	0.0444	4.9249	139.257	67.6349	55.8393	142.5118	71.1647	-1.4964	156.1378	64.4558	59.4678	158.7188	68.2874	-14.9903	206.6982	43.8584	74.7347	209.794	42.0226	-47.8182	211.2752	-7.9677	111.8428	217.7982	-8.7076	29.0249	299.992	85.0146	-27.464	273.7569	55.6908	82.8068	274.6025	58.3195	-58.5336	313.3269	26.2518	115.321	316.4083	30.5445	-48.0268	340.2554	56.5074	103.9039	343.3613	59.8888	-51.949	375.4316	55.326	103.9447	378.7914	56.9011	-73.135	350.7086	7.2038	128.2535	354.4651	10.6907	-78.7913	394.7638	-2.4623	129.8516	399.6191	1.8185	-72.0807	406.4497	22.9256	120.5267	410.8734	27.3803	-78.7403	421.5295	-12.275	128.1161	427.2069	-11.257	-56.1257	460.8741	15.166	101.236	466.9272	16.1156	-44.2107	466.6999	-4.7581	93.3253	471.9629	-1.4297	20.0488	479.0825	52.8794	17.5797	567.7427	-0.165	-12.9654	558.2476	1.8365	47.9492	562.8896	1.4535	21.3651	536.4227	-65.2727	34.9897	-24.7746	-2.6879	7.0148	36.9351	0.8296	56	37.8247	3.5138	-7.1161	110.6456	-16.3563	68.7798	115.1634	-14.9809	34.2077	0.8321	7.5827	32.3748	82.0734	6.9871	24.8822	256.84	-37.6289	-19.1992	357.4483	-56.2527	61.5116	361.6554	-58.9205	6.0689	404.3994	-41.2348	32.0819	405.1408	-40.4814	21.9166	371.8474	-34.7079	-31.4928	447.0421	-19.1038	63.7184	454.9918	-20.1351	-4.0398	498.6628	-63.9123	29.3343	502.114	-64.7305	-26.3817	500.8044	-58.7196	48.8176	504.9547	-58.6066	-38.6643	483.2689	-108.5222	64.7284	490.7437	-111.1096	12.7061	506.2796	-95.4932	-12.3519	529.8094	-101.9451	29.4504	534.5211	-101.99
B_0002016_H_thb_F_3_6	B	2016	H	thb	F	3	6	-0.3219	0.2228	0.5013	62.533	0.1232	0.6158	9.3926	149.3313	56.2186	58.2749	148.6845	56.9384	3.3773	178.8314	51.5014	62.8146	174.3525	55.9866	-14.3018	214.8857	24.9005	78.8568	216.8225	25.3736	-54.4949	225.643	-21.7201	117.7996	220.9566	-23.1389	32.6649	286.7668	65.0233	-23.4486	269.7157	42.0328	89.0578	277.5187	43.9053	-54.9403	311.341	9.6503	116.6518	310.4766	15.6504	-47.4311	325.7764	40.6416	113.1332	326.6358	42.8384	-49.5153	356.0229	45.7449	108.1383	362.0813	47.1091	-63.8903	344.3259	-8.1199	130.2413	344.2373	-6.2608	-65.6777	390.0527	-11.6724	131.1969	380.0992	-11.0521	-57.3459	400.2527	16.1677	124.0522	399.0165	17.5076	-68.3313	418.1059	-17.3545	133.9872	418.0403	-16.2641	-41.8659	449.9979	20.1322	106.5933	452.4451	21.2772	-32.5956	451.6495	-9.7242	97.8835	455.0108	-10.3249	32.2762	472.5893	45.8439	31.3017	540.0447	0.3455	7.2378	537.5704	3.0532	51.3453	539.4123	4.9314	32.2559	519.8991	-56.4773	32.5834	-19.4371	-4.6444	6.7577	38.0364	1.5698	56.6224	37.7232	2.6165	-1.0745	116.1	-17.2292	68.9167	119.0953	-16.2391	31.915	6.0918	2.2829	32.7992	101.1409	-0.3816	33.8298	243.963	-40.1649	1.9183	362.8618	-52.1657	66.6728	356.7869	-55.6622	19.8119	395.0661	-38.1059	43.2415	390.1824	-38.5154	33.0991	363.2094	-35.7863	-18.084	439.8618	-18.9501	80.7964	441.8568	-18.8195	13.6147	488.5291	-55.9877	46.5911	489.7164	-54.607	-5.6855	490.8378	-46.5049	65.82	495.9908	-47.2935	-16.342	479.8438	-96.2759	83.0383	485.7327	-98.4921	31.9615	491.863	-80.4475	11.9693	518.9596	-93.0619	49.0548	518.8152	-94.003
B_0003371_H_thb_F_3_6	B	3371	H	thb	F	3	6	0.2779	-0.0666	-0.1979	66.3422	1.2532	-3.0314	12.4084	147.073	66.551	60.2798	144.4994	63.3101	9.1066	187.2783	63.4729	62.7465	187.8722	60.2996	-2.0087	201.7341	37.3598	72.879	202.0488	32.761	-46.037	209.5099	-5.0133	109.377	210.0091	-16.0462	38.1124	293.9547	84.7791	-14.4367	277.6066	59.4861	86.9156	280.9213	53.0195	-49.4279	310.4238	32.3246	116.2952	311.6311	19.3686	-41.0876	325.7716	60.1018	111.6745	328.7825	47.9146	-37.8888	372.6878	62.3869	110.2457	375.5961	51.3238	-64.7401	356.7094	13.6681	128.1689	355.1442	-3.9338	-66.302	392.0076	6.6967	124.5559	383.4939	-8.6359	-54.3225	402.9531	32.4799	122.23	407.2423	17.5533	-70.218	420.3214	-3.7336	129.1942	423.939	-18.185	-41.8476	452.6052	25.7739	102.8529	459.5783	12.6828	-29.6281	463.1058	1.3176	91.2604	463.6434	-4.1662	32.2352	468.2617	54.7817	27.1111	555.5765	-1.7933	0.5063	544.9456	6.6659	53.5867	551.1885	2.0878	23.7839	528.4882	-50.8817	33.5445	-22.7652	-4.3579	8.3942	36.1821	2.9957	57.0308	37.4083	4.6628	-2.2673	119.8884	-11.5021	71.5494	121.395	-13.5708	33.5175	0.1011	10.0822	34.6663	100.712	4.1123	35.5047	256.0403	-33.5609	3.431	360.1721	-52.4697	67.8781	359.3469	-55.8051	22.4462	395.303	-34.7852	46.6085	397.5802	-35.4298	34.1631	367.9276	-29.9847	-11.7383	448.0706	-10.1014	76.9688	446.1801	-15.9178	16.8751	490.3387	-52.5406	48.4644	489.2497	-52.4329	2.402	493.582	-41.9238	60.1273	493.9439	-42.4502	-24.1706	471.0995	-97.8145	89.6596	474.4606	-98.2382	33.1778	491.0714	-80.2019	11.9686	520.2352	-91.6685	50.5299	519.8505	-92.3082
V_0000E87_H_thb_F_3_6	V	E87	H	thb	F	3	6	-0.5247	-0.7073	1.7428	72.748	0.0146	0.5729	8.3442	149.2797	66.4232	65.349	147.6045	68.4339	7.1129	182.9094	68.6972	67.1694	179.7522	72.0087	-6.6732	212.2854	35.6406	85.9896	213.7903	37.0812	-46.6103	232.2753	-18.7824	128.0721	226.1491	-17.3905	42.1834	291.7954	73.5415	-26.0866	283.6646	43.7253	111.391	278.1859	45.9547	-52.3304	321.9822	15.1438	138.0902	314.4727	19.007	-35.8535	337.3858	50.8723	127.4778	333.4818	49.2031	-31.6315	372.824	49.9924	123.7995	366.1723	49.2358	-57.6002	352.7625	-5.7686	146.9564	343.174	-7.2931	-53.1609	413.0837	-7.1789	146.4621	405.973	-9.1465	-45.2336	410.6604	19.9026	139.0128	406.6774	17.1119	-52.0674	437.6379	-14.5976	150.6939	429.226	-14.7584	-21.6826	472.8043	12.3331	120.2309	467.6852	11.8723	-15.8307	471.4414	-3.8295	114.4597	466.1225	-4.3239	51.1914	478.9875	46.0164	51.4747	556.614	-0.7282	22.7287	551.2914	2.7294	77.0162	552.5172	2.8447	51.6643	542.0695	-61.6773	37.3458	-28.5924	-11.067	10.3612	43.2156	4.1274	65.7543	41.4505	6.2518	-0.4453	118.5865	-14.5608	78.6228	115.9865	-13.8094	37.4571	4.1846	10.8681	37.9199	105.1105	3.0378	44.3339	258.1784	-39.6915	10.5331	370.9552	-60.5625	81.3879	368.5324	-62.7626	36.2911	409.1308	-41.161	60.0373	407.1311	-41.3551	47.3203	379.3807	-37.7742	1.7769	458.8893	-17.1234	98.9312	453.4984	-17.1188	37.0807	506.4525	-58.8474	74.0588	510.1135	-54.8497	18.3206	513.9651	-51.7162	86.3986	507.3826	-51.3087	-7.3897	497.1348	-105.3935	111.343	489.4994	-104.734	53.2577	508.8156	-87.6795	34.7705	540.2075	-97.6902	72.6246	534.4738	-97.9904
V_0000E89_H_thb_F_3_6	V	E89	H	thb	F	3	6	-1.5587	-0.4053	0.6021	60.1499	-0.1816	0.6894	7.1206	139.6727	64.4869	53.2563	143.1104	63.6008	4.8053	175.584	56.742	57.6778	177.5531	57.8167	-9.0691	205.7051	34.0929	71.5562	207.7722	32.7223	-49.8585	203.8177	-8.8499	111.5792	202.5066	-15.1736	36.519	286.3782	72.6333	-27.1571	272.9586	49.4685	90.7614	270.2487	50.032	-51.7707	294.7906	27.463	119.8547	296.7711	19.8826	-37.8167	314.8206	57.0624	110.8678	316.5166	52.8231	-40.1051	356.1541	57.7928	121.0117	354.8149	54.1851	-64.8749	334.0154	7.5201	133.1874	333.7712	-0.3716	-67.4974	384.096	-0.7079	135.0197	384.5956	-10.0886	-57.3569	386.7556	26.8941	128.8031	383.8048	19.5753	-69.7044	407.34	-9.1927	136.9946	410.5705	-19.5555	-38.7117	440.5024	21.2352	108.6404	440.2309	13.6253	-33.3754	441.7523	4.1786	100.9977	442.6549	-4.4698	35.9521	447.8409	53.2786	35.3049	534.1226	-1.6829	9.8584	528.3406	5.1064	59.1442	527.2756	2.3147	31.1079	509.8428	-59.1258	29.7203	-21.613	-7.4952	7.8551	39.639	4.2556	54.8973	40.5619	4.0584	-3.0684	111.3834	-13.6397	67.3247	110.1223	-15.768	31.1115	0.5509	8.0029	33.8551	96.4603	1.843	33.9201	242.9715	-34.6608	3.2671	349.3317	-51.9546	67.7463	346.5836	-56.5177	24.8797	381.1159	-32.238	47.1544	381.4321	-33.7269	36.9603	355.1696	-29.076	-7.116	430.2852	-12.2461	85.3199	427.0638	-16.2558	20.552	479.4854	-54.6164	52.2032	480.0487	-55.5625	5.1595	480.6237	-46.866	65.85	478.612	-52.7665	-23.153	472.6058	-99.3377	91.3434	471.7052	-107.5722	34.7688	481.6587	-86.0249	15.9472	508.656	-94.6679	53.497	507.9688	-95.8145
V_0000553_H_thb_F_3_6	V	553	H	thb	F	3	6	-0.0908	-0.0618	-0.2376	61.7028	0.0277	-1.0238	19.7381	133.9048	69.2175	63.5147	128.9074	67.421	20.2197	168.8727	61.1432	71.8822	168.4921	60.546	7.136	198.5892	34.9729	88.8244	193.6584	30.464	-28.6045	208.1176	-9.2974	121.285	195.1396	-12.6289	54.8248	278.7111	79.0013	-5.2934	266.0455	52.7006	110.5824	257.4459	46.3952	-30.6563	303.6773	19.9713	139.8739	288.2532	13.5943	-22.444	314.6365	49.0849	131.8286	303.3336	45.6343	-15.715	357.6099	52.5689	131.8927	348.1155	47.1713	-37.3443	332.3287	-2.2778	150.2299	319.5586	-5.8358	-36.6004	389.281	-3.2375	156.3257	371.2725	-5.9955	-30.6673	391.6364	23.9585	151.3997	379.929	20.3046	-39.058	412.2535	-9.2117	162.1049	397.3878	-12.4786	-10.802	447.1661	22.3608	139.5859	436.0539	17.7859	-0.5975	447.787	2.2444	127.0543	438.6703	-0.2319	64.5919	453.3078	51.4241	69.9568	531.0826	0.7275	43.843	527.4957	3.9507	100.6289	519.7697	-0.9189	69.6218	511.7042	-54.3149	29.8596	-21.7582	-11.3972	10.353	46.3001	5.3217	59.604	40.5236	2.8223	12.918	114.0003	-5.8964	71.2997	107.8584	-9.2413	30.9038	-1.6984	5.5558	40.6042	99.1598	8.3589	51.2736	242.2205	-27.5358	27.959	347.6265	-51.95	93.4347	341.6589	-52.4958	50.6733	388.2223	-34.6575	76.0666	386.6993	-35.4778	60.2955	353.1746	-27.448	20.1919	435.3077	-12.9433	112.2134	422.6904	-14.1536	53.6445	478.5327	-50.2874	86.2119	478.5894	-52.0273	32.4291	481.414	-43.2843	101.2513	474.0738	-41.8042	15.1829	479.7147	-94.8979	125.6018	470.4767	-93.0583	69.2167	481.4541	-82.4231	51.2094	510.024	-92.6053	89.5384	506.1985	-93.7036
H_0EeglH1_H_thb_F_3_6	H	0EeglH1	H	thb	F	3	6	-0.7829	0.5245	0.9201	69.5883	-0.7672	-1.2793	10.0337	156.6974	75.5422	64.3343	155.8558	73.1589	4.2302	189.2325	64.0913	69.9994	190.8886	64.3846	-7.0325	211.1624	36.416	76.5193	213.5575	32.9275	-50.798	228.5843	-12.2121	112.3155	226.9053	-18.6355	34.4653	309.1518	83.1707	-26.2535	289.7578	51.1764	88.6995	294.4913	55.4843	-50.9982	324.6371	20.7794	112.9501	323.5033	20.2272	-41.1618	346.4744	58.5675	104.1226	348.9252	54.6511	-41.9312	388.9429	58.0125	103.3686	389.6969	54.3949	-71.0218	367.5536	3.8836	129.4884	367.3554	-1.1466	-74.4095	408.4916	-0.8226	130.4851	405.1262	-5.3106	-66.2688	422.1547	23.8333	123.4699	421.1679	20.5037	-76.3331	437.0456	-14.3123	129.2456	438.2113	-19.5578	-47.9959	477.3362	16.5059	115.418	460.1475	10.9208	-37.6761	479.5899	-3.2221	100.1306	471.0011	-2.6295	27.6842	496.8224	41.4451	24.5385	569.5839	0.0256	-3.4838	562.0194	5.2762	47.453	566.3223	5.4488	25.2573	550.5773	-70.3498	39.0003	-32.4224	-13.4232	9.6974	44.9739	3.7941	63.1682	44.2904	5.175	2.2288	120.8072	-8.449	69.1429	120.9575	-5.9637	37.9625	2.2447	1.9836	34.8762	106.3295	6.7843	33.8905	265.9466	-40.7297	-2.3132	375.4486	-63.4755	68.1478	373.9368	-63.4165	18.4774	413.0616	-47.7438	41.4993	412.0137	-47.1982	32.6078	384.993	-37.2264	-12.6694	462.3238	-24.6756	69.307	466.0092	-28.8947	13.0142	515.2238	-66.0368	42.9623	509.9453	-68.2737	-8.9679	520.3494	-61.4267	67.9468	519.8227	-58.1896	-22.2123	512.0978	-115.012	84.834	510.5771	-112.4214	30.2354	520.0454	-97.5538	8.4366	546.1688	-107.8899	48.9487	546.9937	-106.9816
V_0005565_H_bos_P_4_6	V	5565	P	bos	P	4	6	-0.5612	-1.0462	2.1298	55.3834	-0.3394	0.8146	-5.2565	106.159	58.4031	32.986	108.5305	61.1909	-13.1304	134.3556	47.9688	38.7743	134.5356	52.2572	-25.9822	170.4788	28.9398	50.3119	174.9478	32.4694	-56.4056	172.7106	-11.8908	85.3671	179.2731	-1.5198	3.1248	245.0121	68.11	-39.7506	219.1823	43.2513	47.0579	221.8824	54.2036	-65.5184	245.0608	14.7862	76.3087	254.3871	33.0557	-55.1922	266.2171	46.8404	61.6522	273.9555	58.6858	-60.4588	297.5502	46.5549	60.376	307.0923	54.5242	-80.1297	277.3665	-3.911	93.2816	290.6479	9.7824	-86.1673	311.7872	-10.2878	94.409	330.95	4.436	-83.2989	323.5438	10.1181	83.2639	336.9118	25.8112	-88.4172	335.0456	-17.2109	92.5636	348.2529	-2.7371	-66.0846	370.5572	4.015	64.5093	374.9857	16.5491	-58.6823	371.0998	-8.4156	57.4675	377.5714	2.8018	-6.7146	406.1827	30.2932	-3.8368	448.6175	0.1101	-25.8109	440.8159	-4.2229	12.2849	442.8477	-0.4178	-0.3841	429.7278	-58.261	27.7951	-20.1305	-6.469	2.4144	30.9507	0.4182	43.4035	34.1626	2.5682	-7.3794	83.7325	-8.603	49.3795	86.6692	-4.9103	24.0583	-5.4516	2.2066	18.6551	85.7831	4.3093	17.6984	208.6244	-24.8452	-21.2664	290.1873	-37.7841	44.7088	292.9347	-35.4596	-2.3043	321.7762	-27.6554	19.2656	323.3967	-26.3136	10.8	298.952	-21.7009	-33.8876	358.9826	-15.1118	46.8728	365.3127	-12.3977	-7.9006	397.7757	-52.2626	19.8312	399.2211	-50.3061	-24.5903	401.8035	-46.332	32.809	402.242	-41.721	-35.9375	390.4478	-78.9205	52.0452	399.0217	-75.3506	5.6718	398.6705	-75.756	-13.1867	418.776	-85.3157	23.1583	420.3265	-83.1555
K_0031851_H_exm_P_3_6	K	31851	P	exm	P	3	6	-0.0747	-0.0585	0.04	59.2569	-0.2581	0.0827	13.2667	113.695	53.785	51.8376	112.2764	53.7844	7.5661	138.9747	50.876	59.1454	135.2422	50.02	-5.9598	162.1947	32.7748	70.5669	160.0375	30.3309	-39.2352	165.2466	-11.2097	102.8665	162.5175	-13.0776	34.6892	232.1154	60.8406	-9.9729	213.1819	39.0692	78.8709	211.8938	37.9677	-38.2131	243.7849	12.1163	106.1004	241.7235	10.9214	-27.6272	261.8395	40.008	98.0275	260.0696	38.7925	-25.365	296.4509	42.7031	98.933	289.283	43.467	-52.999	292.6322	0.4741	123.2718	288.4343	-5.4424	-54.0593	321.1465	-7.9659	124.3955	317.0182	-9.7187	-44.5752	329.7492	16.015	115.7635	326.8153	13.1881	-55.7066	347.3124	-9.4412	126.4704	339.4033	-13.7157	-30.5128	374.84	12.4129	100.7907	368.4218	14.7593	-24.4811	373.8274	-1.9149	92.7804	375.2012	-5.9021	37.1532	403.9166	30.0929	37.8167	451.6708	-0.9193	16.8197	448.6162	1.6982	58.666	447.1122	0.7824	38.7963	433.9801	-47.6548	29.8402	-30.8029	-3.4802	6.5843	24.3721	2.3615	54.1718	23.4935	0.9799	0.2153	80.7118	-11.9277	61.8525	78.9016	-11.9223	30.0505	-8.8086	10.1301	30.7734	89.6912	-1.2077	34.2103	200.1932	-28.1279	5.2194	290.6118	-43.6216	68.307	290.0102	-45.0955	25.6317	325.399	-37.3746	47.3472	323.673	-38.3242	35.7696	304.3773	-33.6325	-17.1221	366.9479	-19.9518	77.897	361.9435	-18.346	23.457	405.4278	-56.3827	57.6038	405.0439	-58.6983	7.9228	407.2427	-48.9369	71.7376	406.4907	-44.6312	-0.2136	392.7911	-86.2418	80.667	389.5164	-84.5098	39.7344	413.2262	-66.7958	23.0642	430.317	-76.5647	60.9446	422.7637	-81.9764
A_000Fab1_H_fab_P_3_6	A	000Fab1	P	fab	P	3	6	-0.2663	0.5529	0.3266	58.2288	0.2346	-0.1492	23.0526	93.2815	37.8269	54.7487	88.6933	37.1931	18.6886	109.3067	32.695	62.9128	104.2844	33.2472	10.4776	140.9738	24.0178	80.4623	135.9263	20.6278	-16.2978	148.113	-22.6783	107.6149	134.6208	-22.8312	49.1583	184.6605	51.2159	5.2259	183.7776	33.3591	90.6152	171.636	32.93	-15.1379	204.1128	6.5982	113.9203	185.433	11.1758	-1.2251	216.2427	38.7598	105.0776	201.0936	37.67	-5.673	241.3636	40.7511	115.0647	225.4703	39.4687	-23.9797	241.7176	-0.5443	132.8011	219.6722	-1.2705	-23.0025	269.567	-5.1206	138.6169	245.9612	-5.0214	-17.4123	271.3643	15.5592	134.9815	251.5753	15.7214	-21.6545	287.3447	-7.9517	142.8954	265.6592	-6.5492	-4.1575	311.2123	13.4736	130.9615	291.8598	16.2443	7.5841	313.5293	0.2859	122.5718	298.1566	3.9137	68.6343	339.3961	34.3987	72.7288	371.2341	-2.0347	54.9274	372.2208	-1.1353	90.3311	367.7684	-0.8169	71.1314	353.0934	-34.9752	29.6131	-24.0904	-3.8089	15.0198	24.6587	-8.136	54.9376	19.5437	-5.5023	13.517	64.0464	-19.1927	70.5615	58.5968	-13.455	31.4989	-4.5959	3.6057	40.7774	66.7303	-9.8051	55.2435	167.3244	-32.4476	40.3404	236.7284	-44.5032	91.1397	230.4819	-38.5076	58.028	258.0359	-24.8987	77.2292	254.1091	-22.9014	64.3629	237.7247	-23.5046	31.4477	301.3887	-13.9452	112.2978	288.8994	-5.4853	62.9148	322.3976	-38.2082	93.8468	318.0097	-34.2109	52.4623	331.8811	-29.0144	104.0902	322.695	-25.1172	43.6886	318.3792	-63.3706	112.2197	307.8365	-58.6603	78.6502	323.0456	-51.102	63.9508	340.6852	-57.3817	98.5336	336.8619	-54.8635
K_0025239_H_grp_P_3_6	K	25239	P	grp	P	3	6	-1.1969	0.0903	0.7388	65.0434	-0.1885	0.1904	-5.9851	128.1205	53.0632	42.4689	132.269	58.0063	-14.4289	151.8032	50.5881	46.9846	158.8164	54.2052	-33.8304	194.8625	26.3878	60.1479	201.3824	31.2026	-58.3564	185.6997	-25.6174	93.5575	195.4923	-19.76	7.6034	273.962	69.6284	-44.2928	246.3335	40.6525	64.8786	254.4678	44.4306	-67.1777	276.3767	12.06	87.0951	287.1485	19.8242	-62.9999	304.9829	45.3229	74.1621	315.8485	52.0241	-68.0782	342.2702	45.423	73.8376	352.4689	56.1094	-87.8439	324.3934	-3.3063	102.5756	341.1331	4.7771	-93.4053	355.7156	-10.6293	99.3048	369.1363	-4.5696	-89.637	367.4914	11.292	92.5842	381.5603	17.8732	-93.296	382.1859	-21.7536	99.899	398.6088	-12.7563	-77.2804	413.9794	8.3067	75.8513	427.7238	15.4766	-65.9538	425.0354	-10.3635	64.9281	436.1547	-4.9765	-6.1527	444.5218	48.0299	-9.6617	523.4128	2.3119	-35.127	512.2203	0.3113	18.4575	517.4036	4.7415	-5.978	502.2758	-55.3497	36.2679	-29.1618	-0.8696	4.3959	36.1681	1.093	55.677	39.9749	3.6993	-5.6809	98.7483	-20.4005	60.2846	102.6315	-17.2881	33.6371	-8.407	9.1841	26.6763	81.5886	-0.17	18.1268	233.1348	-38.0815	-15.7169	332.4948	-52.4392	43.2236	332.0738	-52.2836	-0.8398	372.3708	-40.166	23.0134	372.4546	-38.9217	11.559	338.7047	-33.6577	-37.169	409.1475	-24.4709	53.8482	417.3365	-19.0324	-12.0068	464.146	-59.8188	22.8679	467.0831	-60.881	-29.8397	465.6163	-52.6476	41.2034	469.7783	-50.4198	-34.2513	447.0433	-107.2649	51.9766	454.7905	-107.249	6.0509	467.0238	-89.3438	-13.718	494.3625	-96.6925	23.9685	494.9767	-96.9762
K_0015833_H_grp_P_3_6	K	15833	P	grp	P	3	6	0.8773	-0.0873	-0.3894	65.6371	-0.0254	-0.0258	11.2319	125.0237	53.0975	57.5017	124.7896	54.267	4.5346	154.2597	48.8895	63.132	157.2146	47.3045	-10.8617	180.3052	25.7477	78.2375	182.1108	25.7626	-46.7233	182.2634	-22.9151	116.0015	183.4466	-22.495	36.3561	260.7699	66.6712	-23.6123	250.0383	36.5338	94.7181	249.011	39.3602	-45.4247	274.3745	15.8103	119.1293	275.365	15.7441	-42.0788	294.1007	39.3129	117.2651	294.7757	40.6383	-41.323	333.631	42.9833	117.3968	333.4958	43.3039	-64.1052	321.387	-8.9077	137.5269	322.1742	-8.8665	-66.1606	356.7843	-15.6962	138.4336	353.8844	-14.7007	-56.9751	360.6852	12.4911	131.027	362.8554	12.2518	-67.4057	383.3768	-22.3402	139.4395	383.7916	-22.0119	-41.2013	415.9665	8.0832	114.7169	413.5259	8.8403	-30.7289	422.7815	-6.7301	102.1807	423.2485	-9.5035	36.2743	430.0263	44.7184	35.1818	507.1227	-0.7018	7.3501	500.4262	0.3581	62.985	502.5832	-2.0257	34.6044	481.7703	-58.7743	33.6934	-32.3127	-6.2678	7.9763	21.1586	-1.4492	59.4757	21.6153	-0.8817	1.1861	87.2385	-20.0956	66.782	86.9823	-20.5202	33.3905	-11.3738	5.6576	34.7217	79.465	-5.4232	34.3482	219.7125	-47.4035	1.4755	321.3503	-66.4973	71.4083	318.676	-67.66	21.0237	353.3597	-53.0983	44.4839	351.7274	-52.4857	36.2544	331.0057	-50.0674	-12.4191	403.7984	-26.3197	79.761	404.7505	-24.4656	17.9466	448.8976	-59.8406	47.3827	448.9258	-60.441	2.549	453.439	-56.7039	62.9596	453.3466	-57.0257	-10.7456	431.4126	-109.653	79.1155	434.1919	-107.8692	34.1765	454.9704	-86.4089	12.7056	479.0363	-93.2889	50.7814	477.5305	-93.6437
B_0001388_H_ice_P_3_6	B	1388	P	ice	P	3	6	0.6339	0.0079	-1.0101	64.8468	0.2224	1.8968	10.5229	117.0229	53.6122	57.8371	116.2	53.0127	6.9202	144.0953	49.3292	64.3668	142.3864	47.3124	-6.5921	179.5772	25.5628	78.5389	176.2001	26.6755	-37.2267	175.7325	-22.0876	108.5767	171.8651	-25.4785	38.4654	248.665	59.792	-13.866	233.0378	34.923	89.4068	226.6414	32.1825	-40.7729	262.3264	1.7511	115.8725	256.5462	1.2409	-29.6506	273.107	30.3928	107.2385	267.8156	28.4588	-31.4309	310.6581	40.0508	111.35	304.9915	36.0595	-50.9446	307.5028	-9.0128	130.4966	303.4396	-10.3192	-50.5469	339.4312	-13.2597	131.89	333.6962	-16.7189	-40.2878	348.7163	9.3906	122.9102	340.8883	6.9982	-49.2195	362.8838	-20.3507	131.6784	357.158	-22.8902	-26.8227	387.072	7.8039	111.1902	377.9681	9.0615	-14.5278	398.032	-11.1965	100.8074	393.4495	-11.7735	43.4538	412.6828	37.8773	44.8461	474.5875	0.4571	20.6686	471.0299	-0.6356	67.8482	467.6548	1.1989	42.5857	454.0732	-51.5354	32.1096	-25.7649	-4.3942	9.579	26.9515	-2.5093	58.1888	24.3881	-1.2506	2.6999	87.1719	-13.0865	69.7035	85.4612	-14.2942	33.1325	-10.356	2.1186	36.7609	72.6084	-0.2744	36.5168	216.2533	-39.6897	10.4282	307.2016	-58.316	72.7472	303.4612	-58.765	29.8387	339.7056	-40.9997	50.575	338.3275	-40.5502	40.5416	318.1112	-38.6504	4.5799	385.5553	-19.4337	86.3037	382.8935	-19.2656	31.2943	423.2295	-53.6269	60.7331	421.7307	-52.9219	17.7405	426.7892	-48.6295	72.0965	422.9491	-46.6856	0.7845	422.7006	-83.2692	95.4883	420.485	-84.4905	45.7146	423.4683	-75.6221	32.5494	450.4995	-82.0954	61.4012	447.4325	-83.163
B_0001389_H_ice_P_3_6	B	1389	P	ice	P	3	6	0.4394	0.2573	-0.1852	67.5665	0.0959	0.7866	11.3637	105.9179	56.5924	55.368	107.425	57.2754	5.0129	127.6588	53.8949	59.2896	128.8179	52.9631	-8.0068	157.653	31.7514	70.0441	160.8645	31.5721	-40.4671	159.3708	-13.3027	104.1546	162.3605	-13.6838	29.0736	232.9975	64.302	-19.4239	217.8412	44.1921	78.0028	217.2163	42.7632	-44.6447	238.1818	14.3228	103.7831	241.1048	13.4944	-34.3278	253.3412	43.7495	91.6656	254.4243	44.4859	-31.6065	288.0073	49.0418	87.6997	288.8801	48.1556	-60.4052	277.2297	-1.2615	117.6119	281.2861	0.1845	-62.6138	311.7254	-8.9352	117.8999	314.7786	-6.3913	-57.7795	319.0977	13.3785	110.4859	323.1936	15.5241	-63.1867	329.1524	-16.174	116.8489	333.0103	-14.001	-50.4034	342.561	18.1584	100.2656	347.4709	21.0327	-33.5342	365.7056	-1.135	83.4324	370.6544	-1.4445	24.3604	401.1852	26.2219	23.1838	437.9915	-0.2233	1.6097	431.5074	0.2935	44.3939	433.8437	1.3404	24.1815	419.9947	-46.8238	35.0104	-23.702	-7.7949	9.7533	19.3259	0.4537	60.8499	19.8972	-0.0002	5.9172	74.4938	-9.8905	64.8761	73.2692	-11.8925	35.2266	-7.5892	4.2634	35.1367	69.5811	1.7506	33.773	198.0654	-27.9644	3.5711	282.6825	-43.7858	63.8854	282.8742	-47.2314	21.0848	313.8149	-34.3509	39.1113	306.588	-33.1078	32.336	290.5157	-30.1006	-12.6743	352.3199	-12.6837	74.2999	351.531	-13.1345	15.1536	389.0181	-48.4512	45.755	386.8729	-50.3654	1.0264	398.0639	-42.6447	55.9576	394.8824	-41.4328	-13.5898	387.1189	-75.2419	74.3575	384.778	-79.7192	30.6588	393.0576	-71.7702	12.8	412.6043	-78.5515	48.0996	412.811	-78.1822
B_0001399_H_ice_P_2_4	B	1399	P	ice	P	2	4	-0.6525	0.1616	0.3072	46.0642	0.7943	0.8209	7.3833	77.1114	38.2257	41.302	74.4904	35.0016	2.0521	95.2271	36.2594	46.4005	97.3981	32.0718	-9.134	115.9991	20.364	54.7274	116.517	17.4906	-36.1989	127.7182	-14.2457	78.3235	127.1734	-19.6571	22.5879	176.024	50.2941	-16.2774	159.7951	33.8803	62.1735	163.3812	31.2663	-42.5649	184.6804	11.7049	83.342	187.1258	6.2817	-32.8322	203.3603	39.1045	77.5662	200.4978	33.3651	-36.5692	228.6651	42.4108	81.5434	228.5528	37.4938	-55.8695	223.6314	0.8357	97.3637	224.8248	-5.003	-56.882	246.0856	-5.0694	96.2147	246.5935	-9.3704	-57.4851	255.2142	15.1096	97.2861	259.4525	10.0085	-56.5286	265.0982	-9.5211	95.3039	268.4169	-14.5595	-45.6053	289.563	14.1642	86.2812	285.963	10.3318	-31.3178	302.0903	-3.0644	69.8613	301.0226	-5.3519	18.6533	335.0876	27.6285	17.3487	359.1537	0.8606	-6.5176	352.0775	-2.0788	39.519	352.0198	-1.7262	15.6784	345.516	-41.3993	24.4485	-30.0528	-4.2225	3.4227	8.8887	-0.1945	41.5208	10.5463	-0.5639	-4.3812	55.4728	-13.437	48.3935	57.338	-15.2594	24.236	-17.6297	-1.0548	22.1241	53.3869	-3.6189	19.2741	152.2402	-25.2896	-11.9126	223.4333	-39.3855	44.362	220.4857	-43.3044	4.4899	257.8485	-27.8758	25.3854	256.1779	-28.1734	15.5058	223.433	-22.8057	-31.6481	278.2644	-5.08	60.8894	280.9945	-7.6582	-2.2407	316.143	-43.5752	28.2726	317.222	-43.429	-15.2262	319.9997	-38.4438	37.2023	320.3996	-38.8017	-29.3753	314.6648	-64.0234	53.2462	313.4861	-67.9041	12.0413	318.3234	-63.5688	-3.8426	337.6252	-71.6531	27.892	337.1275	-71.5995
B_0001393_H_ice_P_3_6	B	1393	P	ice	P	3	6	0.0935	-0.0554	-0.1289	58.507	0.3223	-0.2618	6.4484	112.8189	48.4418	51.116	111.4162	48.3438	1.0999	138.105	44.4904	56.4046	136.6256	44.2233	-11.5132	165.7928	21.6639	72.6375	166.7045	23.5287	-42.7332	170.6464	-25.4714	104.9783	174.6625	-25.007	29.2185	235.4907	54.3489	-19.18	220.2842	31.3315	80.7519	222.3226	32.6292	-45.8815	248.1414	2.987	106.79	249.028	5.6124	-34.9992	264.5138	36.578	95.7454	265.1631	37.8124	-37.825	295.5714	39.7026	97.8956	297.6209	42.5835	-60.8487	289.5443	-7.339	122.481	292.2953	-4.9082	-62.5511	315.7345	-13.8939	122.3697	321.5714	-12.0575	-53.4264	329.8262	11.3176	111.7557	334.254	13.5145	-60.1053	338.2229	-21.9933	118.1784	343.7439	-18.6165	-40.8549	365.7328	10.7587	99.9155	366.0605	13.8428	-28.2732	381.5631	-12.285	86.0857	381.5904	-10.4513	28.325	401.923	27.2532	28.2042	455.8661	2.0051	1.6805	447.438	-5.0001	51.9648	453.6565	1.2167	30.2212	438.6965	-52.2098	30.3551	-25.3685	-3.9193	7.554	25.3956	0.4724	54.6131	25.5412	0.3066	4.8419	85.4804	-14.0695	62.0203	83.9222	-12.0828	30.7394	-8.5698	6.1189	33.0224	79.2759	-1.9099	38.731	208.3844	-39.8869	12.4131	301.8835	-54.765	73.4428	293.9376	-57.2183	33.1452	321.1792	-43.7275	51.1622	322.6131	-43.1212	40.9465	305.438	-41.3751	-17.6555	355.8609	-16.3913	92.2864	354.118	-15.7129	26.8496	411.1877	-57.7521	59.1055	408.4073	-55.5821	12.9129	414.2096	-54.9159	75.2379	412.7982	-52.0267	0.0041	400.6602	-95.6763	89.3159	398.1345	-92.5423	45.0253	413.2796	-78.4802	27.4923	436.3222	-85.5733	62.9625	433.329	-84.8676
B_0001394_H_ice_P_3_6	B	1394	P	ice	P	3	6	0.7313	-0.2141	-0.6288	64.8945	-0.1105	0.1829	8.5464	105.1985	46.8067	58.6228	106.5609	46.1565	1.5178	135.469	42.954	62.8314	135.8153	41.6689	-10.993	162.1924	19.3108	74.9758	158.199	16.5728	-45.4989	159.579	-26.125	107.9214	161.4703	-31.6074	30.9812	241.2667	49.8081	-28.3163	228.4753	26.8618	85.0539	234.7457	30.0042	-48.97	245.4381	3.3677	106.9612	246.7014	1.9132	-40.9759	257.6424	34.8106	101.9566	260.8177	31.6606	-40.6655	290.5644	39.568	101.1555	292.2481	38.1172	-65.0409	283.8065	-9.0819	124.3578	287.6766	-12.5044	-68.4878	308.0636	-12.5855	126.7996	317.3739	-16.1167	-59.4495	326.7981	9.6234	115.2547	333.7632	5.7082	-62.9327	340.0008	-24.4185	119.2537	343.1106	-27.8276	-45.3209	359.5077	10.7406	98.3289	361.8414	7.5745	-31.6067	370.8338	-11.3737	83.3506	377.159	-15.3426	28.4533	392.8384	35.8971	27.7426	453.7014	0.2669	4.7962	449.0196	-1.2979	46.817	451.2637	0.3528	28.8513	439.6358	-52.8638	33.9261	-30.6167	-6.2107	7.6306	21.808	-2.0147	60.1108	17.504	-2.1913	0.1172	75.3263	-20.0045	65.9906	75.9727	-19.9051	33.6441	-11.1374	2.8751	32.6688	70.5631	-5.3013	33.403	199.3991	-41.4306	2.6535	285.2913	-60.6248	62.7386	286.7457	-61.1593	23.404	323.8646	-45.8833	41.6412	323.3065	-45.3372	32.8706	305.2567	-42.8497	-6.029	357.731	-24.6496	69.2891	358.5918	-23.088	19.4399	407.4658	-56.1028	45.6444	407.0099	-57.5885	4.0103	416.1065	-46.6255	56.1001	411.4452	-46.7029	-9.6479	408.2323	-82.7408	72.3696	401.0388	-86.7954	33.4656	413.0326	-78.4572	17.9784	435.7525	-82.0811	51.2743	433.5363	-82.5767
B_0001387_H_ice_P_3_6	B	1387	P	ice	P	3	6	-0.8792	-0.4413	0.022	57.6137	0.013	0.3178	-2.4431	116.858	42.1589	38.4067	119.5631	44.1298	-10.4729	143.8683	38.183	41.3147	150.3967	41.0697	-24.9271	165.2749	15.3175	53.0283	173.0188	19.9831	-55.5618	173.3011	-28.179	87.0321	183.1539	-23.4157	9.0001	246.9765	44.0517	-37.9013	226.4587	25.1168	57.5188	234.3156	28.4904	-61.9129	243.0609	-5.6745	82.7902	253.6177	-2.3704	-53.1628	267.8776	28.9238	68.0521	277.0848	33.0364	-59.9079	299.795	29.3577	71.0762	308.7956	33.6534	-81.2965	289.2232	-20.5422	94.2266	302.8247	-14.5019	-86.6059	322.5157	-21.4074	94.0069	334.5763	-15.9195	-79.6388	327.9907	3.4698	90.8388	343.2412	7.5861	-85.0618	337.5117	-26.1298	91.1251	353.7801	-20.9121	-70.3888	364.8159	8.5117	71.2651	372.0464	14.4053	-58.4704	378.5488	-13.2992	57.6713	386.7257	-9.5366	-4.0186	402.7785	31.4509	-6.182	457.2533	1.5475	-23.2062	453.1693	0.2289	15.2671	452.537	2.2852	-4.3372	438.4003	-53.2822	30.624	-22.128	-4.0821	5.1464	23.2557	2.1719	51.7713	26.1396	2.6358	-8.1013	86.0558	-21.0371	58.7749	89.6364	-19.3094	29.6669	-3.5819	5.1999	23.9128	80.3094	-4.4887	20.2789	208.5531	-40.3479	-16.6407	297.329	-63.1233	45.4414	299.2809	-60.6127	-0.7865	338.4626	-45.9786	24.8177	334.0981	-43.7296	15.3093	313.1666	-44.0457	-35.2716	367.0836	-23.5748	52.1015	368.6152	-20.9748	-6.5257	405.6739	-50.7099	24.7957	406.091	-53.4812	-19.1182	410.4353	-45.5108	34.9549	414.6731	-44.4254	-29.4568	397.1924	-83.1514	51.7775	403.5504	-80.3013	9.0407	412.6201	-74.6973	-7.0122	432.0436	-80.1324	22.1388	434.0949	-79.6266
B_0001382_H_ice_P_3_6	B	1382	P	ice	P	3	6	-0.4521	0.0681	0.1134	65.3372	-0.1485	-0.0013	9.8963	109.83	59.8164	54.6115	109.9559	59.1099	4.2728	145.9118	57.4087	58.4771	145.269	57.1075	-12.6046	171.1149	30.5384	72.9973	171.2764	31.3109	-42.4167	167.3024	-17.6548	103.4939	166.7814	-21.1843	31.4276	243.2106	66.4509	-23.6778	223.0716	41.5976	81.8976	221.8463	43.8704	-47.5826	242.4112	9.9076	105.5529	243.0657	12.6653	-41.0754	257.6249	44.8338	100.6114	259.3575	42.492	-39.7407	293.702	47.3533	98.2478	295.4958	45.8726	-63.6729	285.6814	-5.071	119.9478	286.4626	-6.7794	-66.8768	321.0122	-9.4968	122.1065	325.4741	-11.4183	-60.4434	327.3968	11.7586	113.5073	327.6695	11.4828	-64.6538	338.7607	-16.9614	118.694	343.1039	-19.0988	-47.1425	365.9132	11.8416	99.1974	369.5043	10.0861	-32.2155	374.6902	-8.1437	88.1724	375.7772	-6.1524	27.138	401.9299	39.6061	26.6047	456.026	-1.6545	0.6384	448.7228	-0.2516	51.0796	451.4163	-2.4345	26.2688	434.3455	-46.395	32.1866	-26.3569	-5.7331	5.6572	30.8445	0.2664	56.9544	31.5916	0.3012	0.5669	81.4745	-10.273	56.5443	80.9561	-9.0751	32.0794	-7.9148	3.4737	29.7938	79.6968	2.1976	27.6934	207.5777	-30.3706	-6.2808	291.6179	-47.1899	55.348	293.7079	-46.6271	10.9347	319.3555	-31.328	34.4869	317.9362	-30.6918	23.5998	302.0921	-28.5864	-23.635	357.1115	-18.439	63.0536	359.2692	-15.8846	4.426	400.6791	-49.7528	37.5999	401.2676	-49.8883	-8.9435	406.5905	-41.9269	48.6944	406.4951	-41.0522	-24.5211	401.8711	-73.7283	67.3664	397.2182	-81.2537	21.5945	400.598	-72.2839	4.4624	425.2473	-77.1928	39.8306	423.6457	-79.2887
B_0001397_H_ice_P_2_4	B	1397	P	ice	P	2	4	-0.1568	-0.8952	-0.5632	49.4018	0.1827	0.6618	11.4361	99.3114	39.6513	44.891	98.4708	39.6987	7.4441	122.83	38.7111	48.9152	122.1398	39.8973	-3.9827	144.5793	21.171	64.004	143.4321	22.771	-30.997	155.2343	-16.5183	92.2334	148.1084	-13.5178	31.8446	208.7442	53.6596	-14.6829	200.9287	32.7476	79.6078	194.8695	32.6989	-32.747	219.6537	9.2289	101.3867	213.6362	12.4473	-24.3427	234.8702	36.2707	93.0821	229.6354	38.8925	-27.4923	261.397	40.2782	99.8534	255.6243	45.5615	-43.3081	259.9649	-4.8545	115.5442	254.1819	2.6522	-41.9463	282.3173	-13.5078	119.3107	275.5552	-5.7217	-42.2476	289.2448	8.1723	116.4314	281.8665	15.827	-42.093	302.819	-15.9699	117.1269	296.6057	-9.871	-31.1986	321.2587	9.9344	109.3105	313.9868	16.6605	-16.1285	333.954	-6.1534	99.3356	327.4811	2.3712	39.0921	359.2758	38.9362	43.8277	404.2571	2.6931	21.1063	403.2572	-0.2926	65.444	399.0224	4.9339	44.7495	385.0643	-42.5628	23.0611	-25.2045	-3.2238	8.4507	22.9387	-0.3297	45.1546	22.2347	-1.6176	1.4618	76.3694	-11.2356	59.0322	72.5996	-9.7532	25.3262	-11.4216	1.8484	28.8036	63.0482	-1.376	39.7954	173.9247	-28.6942	16.9697	257.8266	-44.283	74.4263	256.6759	-42.6596	38.4712	283.5107	-31.1486	59.0824	280.1036	-30.582	45.355	263.7764	-30.9826	-0.1265	313.4876	-9.1093	102.8093	306.2372	-4.8209	39.0683	357.5749	-45.3245	70.6969	354.5067	-44.444	29.0765	358.1686	-40.828	80.6543	356.4262	-41.5767	15.3108	345.3891	-72.0368	97.6822	342.4138	-66.2837	56.7718	354.3729	-65.8712	42.8718	371.4062	-73.9886	74.394	369.8013	-74.9522
B_0001392_H_ice_P_3_6	B	1392	P	ice	P	3	6	-0.9189	-0.1447	-0.0054	61.4292	-0.208	0.3579	6.9409	117.5314	49.1927	57.3808	114.6639	49.3308	2.2222	138.2991	44.3943	61.271	138.2865	43.6558	-9.3549	166.0721	16.6224	72.4583	166.7869	15.7261	-42.7027	173.5161	-29.9792	103.8782	170.3795	-31.0845	32.6026	247.9177	49.0918	-18.306	235.3071	32.0845	86.2348	233.0776	30.776	-44.0815	255.9004	2.6812	112.4478	250.7046	1.3192	-39.1315	270.4126	36.9364	105.0472	266.7467	36.066	-36.3326	308.4079	40.9517	105.418	301.8884	39.8905	-59.9889	304.1357	-7.4365	127.2102	294.3832	-10.5547	-60.669	330.502	-16.0459	131.1347	327.8794	-15.0593	-53.0932	341.0987	10.4747	124.6528	337.8865	12.2802	-57.8155	358.2989	-20.789	130.4173	350.3219	-22.2816	-35.7495	376.5454	13.9047	108.5401	371.5311	14.293	-15.4165	393.0373	-11.5903	95.5911	387.5072	-5.9209	37.8737	416.8262	36.734	42.4161	473.9308	0.3426	18.516	467.5827	0.6607	60.6638	469.149	0.2078	38.6654	446.865	-46.3585	31.9982	-24.0236	-3.397	7.2128	27.3302	-2.9935	58.2868	22.5696	1.0346	2.1268	81.8381	-20.8865	68.1622	80.001	-19.8358	32.238	-4.3713	6.5376	35.9064	82.4832	-6.092	40.4352	212.7803	-43.1364	8.5048	298.9264	-66.4901	77.5327	294.1627	-65.1949	32.1081	332.181	-41.634	53.5454	330.1659	-41.7391	42.5499	312.4218	-39.5464	4.5648	373.2989	-18.8794	87.1842	373.9398	-17.7982	34.7984	418.5999	-49.8272	63.5584	417.037	-50.0617	17.7063	421.615	-47.114	77.2245	419.1255	-47.0419	6.4833	418.3016	-75.5482	91.3918	407.6673	-88.2218	47.5364	422.4272	-75.1024	31.9306	443.5207	-78.0387	65.1272	442.7528	-77.4914
B_0001381_H_ice_P_3_6	B	1381	P	ice	P	3	6	0.4368	-0.7055	-1.3769	55.8488	0.3691	-0.2713	0.5773	109.8281	57.8688	46.9148	107.2897	56.5953	-5.5113	140.691	50.7815	51.5053	140.7936	53.1192	-18.0402	165.778	29.8902	61.0862	166.205	28.7458	-50.1245	173.8504	-21.6808	94.2346	179.0168	-22.5951	20.9645	239.6695	64.051	-33.0504	227.0731	40.9005	72.7546	229.4938	42.8602	-54.7693	248.159	13.7408	94.6935	251.6234	16.1147	-46.5005	266.1984	45.4822	83.9754	269.0273	47.762	-49.6733	297.2031	47.6553	85.185	301.4706	49.4285	-71.8146	295.8351	0.4491	107.538	291.4662	-0.2841	-73.6708	323.7357	-4.9888	109.1965	325.6951	-3.3816	-67.7251	335.7466	17.5806	101.5556	335.1039	19.5068	-68.6057	344.3067	-13.6492	104.9287	346.2594	-12.8689	-53.6167	371.0993	19.6569	91.13	371.6721	21.536	-43.098	383.0831	-3.8402	75.8727	385.7887	-3.555	16.3206	409.8727	43.6778	15.406	464.9728	0.1489	-11.5942	456.1437	1.9042	40.6165	455.6335	1.621	16.1973	441.4453	-44.6637	28.8538	-18.2111	-6.9364	5.5262	32.4557	1.4238	51.9268	34.2673	2.3319	-1.2263	88.2886	-11.9597	57.1773	88.2334	-13.4274	28.3787	-4.5142	3.8067	27.3595	74.7094	2.5633	23.6097	207.3705	-29.3688	-5.7078	298.9056	-46.8971	54.4855	297.3089	-43.5007	13.11	322.7641	-29.9392	34.3341	322.8415	-30.8501	24.5024	308.6301	-29.0373	-18.4557	366.2531	-12.4413	68.3061	368.1027	-9.9936	9.3402	411.4268	-47.9957	40.0481	410.3951	-47.4473	-4.9188	414.285	-39.5108	53.1715	414.9267	-37.0533	-22.6678	408.0611	-77.7765	70.2025	405.9369	-79.7297	25.4094	411.1354	-68.8798	9.152	433.3263	-78.7882	42.8769	433.5066	-77.4941
B_0001390_H_ice_P_3_6	B	1390	P	ice	P	3	6	0.3995	0.0979	-0.2823	62.7629	0.1137	-0.011	7.313	116.1926	54.0083	50.1365	115.5776	54.3727	-0.1961	143.965	46.737	58.364	143.9653	47.2795	-14.2621	172.1515	27.6153	69.2502	170.3148	31.8332	-43.986	175.0087	-17.2342	100.3766	175.7696	-13.3912	26.6084	250.5325	61.5764	-22.5176	230.8236	38.1021	74.6307	226.7495	38.6712	-50.1686	256.4972	6.8018	100.043	254.3521	16.5611	-42.9636	273.9255	37.4927	95.6699	274.6213	40.9431	-45.0819	307.1915	40.599	96.0112	306.3746	43.5823	-62.5842	301.5725	-8.11	117.486	303.2399	-2.8519	-65.1403	326.369	-14.0407	117.8089	329.1866	-9.2342	-57.0953	340.5595	9.4377	108.4508	339.9701	12.5971	-62.9263	349.3443	-20.4483	114.577	350.6627	-15.9147	-43.744	378.3885	13.8758	93.944	377.8666	16.8879	-30.6087	389.4389	-9.3193	84.5229	387.2413	-6.2987	24.0441	412.1127	37.7012	24.6029	467.661	0.6824	2.4947	463.2744	-1.1682	47.7275	465.1324	-1.1544	24.7763	449.6331	-45.9424	33.3413	-21.3935	-5.5189	9.5039	26.0436	1.2749	55.4572	27.3327	1.4828	2.6781	88.6662	-13.653	62.9466	87.4402	-11.0933	32.9006	-0.3175	5.8733	31.1657	81.8524	1.1106	33.4011	209.0741	-31.2739	2.5396	299.336	-54.2561	65.3576	296.1959	-51.7357	19.3758	334.4373	-39.3592	41.8031	332.2988	-37.7544	32.2115	317.9999	-37.3178	-10.0344	373.9327	-18.7791	74.0027	377.1151	-15.8642	19.9031	414.8749	-51.4677	45.7783	413.6646	-48.101	6.477	422.1586	-40.1233	56.3106	422.6341	-37.3354	-5.8796	405.0978	-84.3419	78.3458	408.7325	-78.1643	34.6505	419.226	-71.7149	19.3832	443.6265	-79.012	49.3567	442.9941	-76.4552
B_0001383_H_ice_P_3_6	B	1383	P	ice	P	3	6	-0.5309	-0.5677	-0.3617	62.0897	0.119	-0.1151	6.1598	108.8826	41.8342	50.787	107.8189	43.3179	0.276	128.0371	37.3224	56.3163	125.7266	39.5727	-11.2047	162.936	12.9968	68.5204	170.4987	19.3871	-44.6611	166.3022	-34.3929	104.0615	165.7911	-29.9469	27.5223	226.1254	49.3046	-19.5218	218.3878	28.1373	74.7479	218.5099	30.7759	-42.8388	238.6213	-3.4588	100.2137	238.54	1.3228	-32.5368	252.8231	31.5163	88.3159	254.2509	34.8875	-38.3998	282.1808	33.6281	94.2231	282.3058	36.8037	-60.6556	280.3741	-11.342	119.3286	284.3142	-4.5315	-63.4609	299.9509	-14.7279	117.1826	310.5815	-11.7029	-58.1232	315.1019	7.5884	112.1467	316.486	11.3413	-59.453	331.3337	-21.5561	114.2585	332.2855	-17.7493	-45.5333	347.0269	9.1404	100.0027	345.57	13.0387	-29.3409	367.9544	-13.1513	85.2191	367.9005	-10.1409	26.2753	386.3646	36.6393	26.1093	440.3868	1.3942	1.2454	435.8889	-0.0257	48.6582	435.9288	0.4934	26.7405	427.0982	-49.2926	31.9554	-22.1216	-2.2934	7.8779	20.3557	-0.8568	57.2833	20.2896	-0.638	2.5391	80.8879	-17.4375	62.8754	78.4662	-16.5185	32.8053	-5.0663	4.3457	34.3779	72.3924	-4.9764	34.5978	196.1102	-36.0142	2.9159	288.2807	-60.049	65.9829	288.1243	-57.6063	21.5001	319.1302	-41.0668	45.4833	320.0852	-40.4661	32.8227	298.9026	-39.5852	-8.6874	350.6498	-20.4685	74.1447	348.1462	-17.3081	18.7238	394.8939	-51.3282	47.3874	395.6666	-49.1246	5.1764	401.3191	-44.8017	62.304	402.0264	-44.2407	-9.2913	394.1588	-76.1213	77.5618	391.9624	-80.1568	35.1537	399.5332	-73.4769	20.8905	423.0927	-77.9841	50.2165	421.685	-78.2384
B_0001328_H_ice_P_3_6	B	1328	P	ice	P	3	6	0.5208	0.1546	-0.3738	60.4594	-0.3477	0.4455	6.3064	98.6218	46.0807	50.0046	99.8876	47.7567	-0.3368	121.4274	42.1949	56.7846	120.4728	42.9853	-10.6817	148.2661	24.2868	66.809	148.5073	27.793	-47.8034	159.5152	-22.2029	104.4554	161.663	-15.4535	27.8893	214.0605	55.833	-23.0242	198.4097	30.7782	73.8117	195.5537	34.7164	-44.851	225.8395	6.4854	97.8572	223.59	14.4977	-34.5685	240.7823	38.439	87.1701	239.8992	40.662	-41.1997	270.9157	40.6802	92.398	271.8304	43.6674	-60.5289	262.4001	-8.5055	118.5788	266.8811	-2.7796	-64.1444	294.3223	-12.613	119.6245	301.4696	-9.6988	-57.2168	304.1956	13.438	114.5255	305.8274	16.5539	-58.5554	319.2874	-19.2786	115.9536	319.7917	-16.1834	-44.3329	341.0973	15.1339	98.3615	345.7137	14.8581	-25.7667	357.9005	-9.219	84.0121	356.9032	-3.9539	26.8784	380.1095	29.8812	28.359	420.6783	0.1192	7.7065	418.1786	-0.3778	51.4771	416.3226	0.4361	29.6208	401.6974	-49.6767	32.5884	-28.6597	-7.4803	6.2336	16.2669	-1.3611	53.4057	17.8073	-1.1233	0.7137	69.678	-17.604	57.1564	69.9042	-14.6201	31.6837	-12.5227	2.7693	30.5826	62.6424	-4.3699	27.295	190.323	-35.4011	-8.3981	269.4244	-51.3217	59.1845	268.4813	-49.7994	15.8862	295.3131	-36.9767	35.8803	293.9784	-35.8945	26.8949	276.4584	-34.2097	-20.4168	333.0304	-16.9077	66.1306	334.7693	-14.6154	7.9562	369.9307	-51.2154	38.4319	369.0965	-50.972	-7.3133	373.5617	-45.6	49.9293	375.5084	-42.6338	-16.8957	364.9957	-86.163	67.7752	370.9863	-81.8512	25.4603	373.7447	-72.8096	8.7437	393.4295	-80.2418	39.1028	393.0945	-78.1291
B_0001339_H_ice_P_3_6	B	1339	P	ice	P	3	6	-0.8201	-0.023	0.1236	64.1472	-0.0963	0.4007	9.5372	114.3123	56.0118	53.2264	114.05	55.5363	2.643	141.9659	49.985	58.2439	140.1883	48.8739	-8.3067	166.6128	28.0892	66.9768	168.0159	27.3301	-44.1847	173.4121	-13.4292	103.3318	174.4041	-16.6861	31.1144	239.1338	64.5406	-24.3976	227.044	38.6914	79.9403	221.455	39.1034	-45.0691	247.4197	14.7212	103.7971	247.6042	14.7465	-32.3227	265.949	46.1754	94.1151	266.9355	43.8793	-34.6982	303.7857	46.2344	95.5578	303.9817	45.8755	-61.5647	289.9471	0.1853	118.5951	293.7522	-3.0531	-65.3953	322.9943	-5.6012	122.0927	326.6624	-9.968	-54.6946	333.2213	18.7124	115.5888	336.0846	15.6169	-65.0546	347.4268	-12.8867	120.7134	352.5395	-15.4749	-43.6933	366.7464	19.1195	100.2188	369.4462	17.1101	-29.2864	381.4332	-3.8864	85.6795	384.3737	-6.5779	26.9842	420.1054	30.8312	28.1532	462.252	1.7127	6.8635	457.6057	1.3892	48.6267	458.4113	-1.5241	26.4718	435.3846	-44.0124	33.8029	-23.8131	-5.1892	7.4232	30.5339	1.0301	57.8942	28.9667	0.2267	0.6188	81.4459	-12.5561	65.1213	80.5355	-13.2211	33.3888	-7.91	4.3228	31.9946	72.8594	1.7466	33.3337	201.8018	-30.7876	2.7402	285.615	-47.5159	69.1371	285.6808	-48.2689	25.2837	321.3032	-32.88	45.9488	321.3249	-33.114	35.5587	307.3247	-31.6016	-10.1476	365.857	-15.284	77.3266	367.2297	-14.1229	17.8064	401.0314	-45.3295	49.1504	402.394	-44.3824	4.1636	409.9805	-39.678	61.7926	410.8893	-38.727	-4.3349	397.7967	-76.915	74.6012	397.4824	-76.3787	33.1733	403.1255	-66.3649	15.9506	423.7136	-74.2863	52.3831	424.8088	-74.07
B_0001340_H_ice_P_3_6	B	1340	P	ice	P	3	6	-0.3387	-0.1359	0.372	62.138	-0.3539	0.2832	5.0514	105.2939	45.096	46.4517	105.8861	47.3447	-4.0449	135.4203	37.6637	54.1689	136.4942	40.1458	-14.4437	153.0442	17.4355	67.1185	152.2341	17.3575	-45.4622	157.6756	-27.818	99.8958	159.4143	-21.5676	25.0769	216.3158	51.1533	-21.7496	205.3346	27.4656	69.9164	205.5907	33.4585	-50.0937	231.1087	-5.1841	98.9887	231.3977	4.2528	-39.2144	244.7325	30.1971	87.6707	248.4362	36.5897	-41.9309	275.0263	38.74	89.1583	280.4532	42.9288	-65.6258	270.1842	-13.1236	114.0968	270.9247	-5.7709	-65.8969	288.1747	-20.0128	116.6129	303.2166	-12.2021	-60.3696	311.2523	4.6292	109.2897	311.1183	10.9712	-65.9595	323.3978	-26.1814	113.4111	325.8483	-20.5823	-46.6574	350.8287	3.7403	92.5144	352.914	8.9728	-35.9743	357.1581	-11.8791	81.3722	360.5244	-10.043	20.1736	385.0536	33.2154	21.8209	432.7978	0.1901	3.4172	430.261	-1.8442	42.2097	430.0241	2.0145	24.65	414.0056	-47.1869	33.5944	-23.9496	-5.6138	7.1516	20.6359	-4.105	55.4703	17.9269	-1.0291	-1.8281	76.3435	-22.2858	62.8367	77.1003	-18.1282	32.7302	-9.5893	0.4628	32.4786	71.4757	-7.8218	30.312	192.8754	-38.9992	0.7456	278.6627	-60.0154	65.2435	277.034	-55.7305	20.2195	307.2067	-43.0063	39.274	305.9591	-41.361	29.8219	286.2346	-39.6262	-12.7779	340.1654	-23.6106	71.5406	344.5724	-16.7793	15.4988	381.0822	-50.4237	46.8777	379.1161	-47.6584	-0.1091	387.1288	-43.0524	56.3204	385.3944	-37.2682	-11.3156	379.2703	-77.4471	75.2579	375.713	-78.4095	32.6227	383.4663	-68.3101	17.1829	402.5887	-76.3138	49.5226	403.4812	-72.9986
B_0001345_H_ice_P_2_5	B	1345	P	ice	P	2	5	-0.3681	-0.2204	0.255	53.3165	-1.2653	-0.1866	10.0223	96.991	44.7076	51.0517	96.3353	45.8142	5.8913	123.6161	41.8921	57.372	121.1022	44.1535	-7.1702	150.7426	20.8497	71.8483	147.8071	22.872	-29.8076	156.7912	-15.7479	95.9398	148.1606	-14.0871	34.341	224.0106	58.9277	-7.1179	204.6152	39.666	77.1232	198.8737	41.1766	-31.0686	227.8777	8.525	104.7716	222.0837	9.0693	-21.8103	246.6454	40.2827	95.2786	240.9874	41.4984	-24.4588	280.8013	43.1954	101.9514	272.436	45.1602	-45.0075	266.7775	-6.6236	119.6726	261.2769	-4.0005	-45.8944	294.5253	-12.7866	123.8896	288.8224	-11.2506	-40.2439	306.0289	11.4893	120.6754	301.9684	10.3767	-42.5442	315.9577	-18.56	124.0546	309.0665	-16.7794	-25.7189	342.931	9.1493	109.9316	335.768	10.3059	-12.3592	354.5027	-8.2736	96.9569	349.0291	-7.2676	42.571	380.4121	31.3791	46.0135	425.2558	0.7992	25.1581	422.7866	-1.5823	67.1289	417.2152	-1.2018	43.3324	403.0397	-47.5129	27.9085	-28.1006	-7.453	7.2987	16.9082	0.1113	50.845	14.5668	1.1901	4.4558	77.4718	-17.3287	60.1932	75.0286	-16.1745	28.4068	-12.7046	3.1143	30.5079	65.6172	-1.1215	37.5462	187.3647	-28.425	11.0436	259.6701	-49.2493	71.6818	257.6302	-49.956	30.2786	304.0198	-38.5451	52.8443	302.0767	-37.5054	41.3924	280.6494	-33.9466	-0.5658	335.5337	-17.7011	83.7365	333.6762	-16.2153	29.8279	371.0082	-53.5633	61.7192	368.6747	-54.8449	17.1361	374.3231	-49.9138	73.7296	372.4228	-48.8544	2.9744	367.7094	-85.8975	89.0829	364.1898	-85.549	45.9586	373.436	-77.9443	30.1032	397.0427	-84.9344	62.9062	394.9009	-83.926
K_0001760_H_ice_P_3_6	K	1760	P	ice	P	3	6	-0.0356	-0.0974	0.0093	67.0178	-0.4499	1.1494	8.0361	115.7218	56.1191	50.9942	116.2753	55.3362	-0.268	133.677	51.8475	57.4964	140.5984	50.0353	-18.5846	162.3386	27.3007	71.3479	166.6532	26.8925	-51.6973	173.5612	-17.0161	102.3719	179.8771	-19.4249	24.7782	247.9457	65.4647	-28.5015	227.6565	43.9532	74.9975	230.6322	44.9056	-59.8516	248.4826	5.2357	103.0397	256.9537	9.8245	-45.2494	262.5801	47.129	88.1778	271.0481	48.4343	-50.8048	294.0854	51.4197	92.7934	303.3343	50.6735	-72.1813	280.8806	-4.7838	113.3932	294.7498	-3.4565	-78.8626	318.0149	-9.7471	111.9568	324.1804	-10.5189	-70.9722	326.1039	17.4535	103.9072	337.4051	17.7089	-78.0689	340.5642	-16.1257	111.9051	352.5174	-15.7948	-55.7284	379.0876	9.9009	86.9391	387.8382	9.9577	-47.5792	381.6538	-4.9157	76.9368	389.4525	-4.655	11.8562	416.3424	36.0358	9.0706	466.7278	1.1816	-13.7537	462.183	-1.9118	32.8536	463.5484	0.4766	10.538	450.0702	-50.7585	33.9421	-25.5248	-6.9938	5.913	26.3647	1.063	57.4241	26.9581	-1.1558	-3.3618	86.6383	-15.4103	61.3617	90.1445	-15.4454	32.975	-6.9366	3.4441	30.8623	77.2558	-3.305	25.0143	209.2874	-33.4128	-16.8944	292.5011	-50.5635	55.1539	294.9184	-53.4288	4.8923	334.2062	-39.2919	27.6562	334.5792	-39.3788	19.7894	309.1458	-36.5932	-30.1451	364.7806	-18.4337	57.9628	369.134	-17.0236	-4.0877	415.2276	-51.6046	28.578	414.5399	-51.9412	-20.3518	415.3936	-43.9123	41.2077	416.922	-44.6665	-32.896	401.6035	-82.4669	59.0969	403.3365	-85.0755	10.1109	416.6068	-74.0707	-8.3895	438.5823	-82.0023	26.2452	439.2435	-83.2543
K_0001851_H_ice_P_3_6	K	1851	P	ice	P	3	6	-0.3702	-0.1192	0.101	64.6334	-0.2157	-0.0463	8.4671	120.8508	51.2538	48.6068	120.1173	54.2398	2.7658	155.0366	44.8139	55.2323	153.7947	46.172	-7.5577	172.667	22.4449	67.5971	167.5243	25.493	-40.9247	179.9882	-28.1924	106.0585	176.0768	-18.5384	28.7217	257.7309	59.005	-21.5168	236.3848	27.0275	76.3785	231.475	36.3859	-42.3607	261.2248	-2.8728	105.9987	258.7005	7.4376	-33.7628	278.3034	31.5937	93.9472	277.3321	38.4975	-37.6072	309.5475	32.3651	97.287	309.2253	39.7545	-55.0755	294.5374	-18.2934	121.2466	292.5464	-8.9061	-58.0155	331.5053	-18.9678	122.8991	325.9059	-9.6694	-50.9672	340.1616	4.209	114.0076	340.2944	12.7995	-56.7139	349.383	-26.2888	123.6342	351.6883	-15.4871	-36.2289	383.8951	0.6761	99.8519	384.7793	6.0737	-27.0581	386.5732	-15.2316	92.033	385.4921	-7.2947	30.5509	403.8773	36.8694	32.8538	461.2728	-0.6692	8.5188	456.041	-3.9732	59.3804	454.5719	0.8102	35.4818	445.5951	-52.7937	32.102	-12.9368	-1.0476	9.4028	39.1127	-1.757	56.5	40.2954	0.196	-0.3531	92.7434	-16.3755	65.8206	91.3017	-12.7907	31.309	2.8175	3.2457	31.3378	79.4585	-1.2781	34.8355	214.2559	-38.0206	-1.4805	299.1016	-61.0862	70.3301	299.7958	-57.8913	24.5186	340.9398	-42.4033	45.3488	338.1542	-41.1867	34.5826	312.6272	-38.9883	-5.6198	376.294	-24.6483	77.1853	375.1518	-20.769	22.3295	416.0821	-56.8009	50.5356	415.3437	-52.5789	6.353	421.7014	-48.0831	65.8412	420.8524	-44.4634	-7.9542	414.5364	-90.494	84.7879	412.2665	-89.8727	38.0201	420.6344	-77.7787	22.1725	443.7641	-83.5078	54.6917	440.0136	-83.2877
K_0002217_H_ice_P_3_6	K	2217	P	ice	P	3	6	-0.0815	-0.1429	0.0979	68.9571	0.1315	-0.8908	13.4861	122.7413	65.5771	57.8485	122.9252	67.3646	5.9497	137.8074	57.809	65.2489	139.0866	56.5903	-5.2762	179.1491	35.2299	72.9856	176.5232	36.8843	-39.7057	181.5998	-7.1283	109.5515	180.2229	-11.0681	35.4533	268.7159	75.065	-16.0569	244.3881	53.8359	86.5672	243.5286	56.5698	-41.9245	267.836	26.7713	114.2058	265.9749	25.9615	-35.0072	288.4274	53.8038	111.0253	294.1255	51.9029	-32.8333	328.2008	54.9915	110.0968	325.5297	54.7456	-58.8467	308.4129	4.623	131.2185	308.3698	2.0098	-61.699	346.3446	0.5449	131.4361	337.6111	-2.0559	-53.173	358.2708	21.7933	124.3403	357.1551	19.4105	-61.486	375.7709	-11.5159	131.0339	373.4614	-13.3606	-34.2932	411.1918	15.147	106.1119	408.3961	12.2891	-26.9233	413.1741	-3.238	99.718	411.8108	-4.1653	37.3976	435.8207	40.5914	37.8055	499.8377	-2.3469	12.4166	495.4376	-5.642	61.0783	495.5835	-5.7279	36.2601	470.4123	-51.0436	35.9754	-28.0691	-7.1667	10.3707	38.3088	0.6805	60.1384	36.7242	2.881	4.2895	90.4418	-11.7232	70.2191	89.7052	-9.1832	35.0191	-4.1202	5.3898	36.292	85.86	6.1995	39.0681	226.4237	-27.4987	5.6589	319.0212	-46.3173	74.0827	316.7365	-45.5279	26.8048	353.6588	-30.6124	51.8474	351.4289	-30.3473	40.1969	334.4353	-28.503	-6.5767	398.3101	-14.2304	86.3477	396.4148	-8.4196	26.0517	441.0297	-50.6892	57.1379	437.7925	-52.2609	8.4957	444.2942	-44.8639	74.5901	442.4514	-41.026	-4.6629	427.946	-91.3024	89.4385	427.854	-87.6025	42.7949	441.0747	-74.9868	26.9382	465.3043	-85.9891	61.2016	465.2854	-84.5791
H_00Eind1_H_ind_P_3_6	H	00Eind1	P	ind	P	3	6	-0.2608	0.3008	0.2979	61.6969	0.2228	-0.3758	7.315	137.0495	52.3342	48.1812	137.7994	54.3513	0.6483	150.0613	49.3622	57.7413	160.6522	47.1245	-8.191	182.1481	21.3851	67.8477	184.1348	23.8289	-42.7061	188.742	-24.0811	105.0707	186.8761	-16.6191	24.9654	268.8269	54.6283	-22.5136	247.1749	26.4446	76.7401	243.4261	33.7216	-43.6104	270.2177	0.9916	101.2854	272.7318	8.6693	-34.5995	288.8963	32.9571	90.0398	289.1963	39.1395	-36.7968	320.7242	33.6828	93.1183	320.9361	37.7455	-56.4024	311.2154	-13.5915	116.293	309.6116	-5.9305	-56.0831	343.5049	-18.5009	117.7419	343.5363	-11.4881	-51.4568	350.4971	6.4626	108.8594	352.3854	12.3578	-57.9787	368.7029	-22.4937	119.287	368.4615	-15.5972	-45.2476	394.063	7.3767	95.3983	397.5845	6.9559	-29.9615	401.3795	-10.773	89.4296	402.7027	-7.8314	28.9422	417.7535	32.3692	27.5155	467.7181	1.0175	5.7636	468.1105	-12.8856	47.8857	469.0007	-10.4729	31.3116	462.6471	-55.8069	31.3338	-14.6095	-7.1085	9.1307	35.1125	-1.9436	55.0858	30.3023	0.1707	-0.7748	91.5859	-18.049	66.0159	90.6155	-16.3925	32.5588	-0.0476	2.4851	32.0524	82.9609	-0.4292	32.1988	220.1552	-42.4122	5.405	318.1214	-61.991	63.1529	316.6277	-61.084	22.4904	351.5771	-46.0562	43.9597	348.076	-45.3438	34.4447	324.5558	-42.5127	-8.5501	387.6378	-24.9457	74.7448	388.8633	-24.607	20.3858	430.8333	-59.4009	49.7205	431.8989	-58.1034	5.9539	431.0809	-51.543	62.2489	434.9766	-50.2014	-9.5675	424.9874	-82.8186	80.3052	429.2549	-84.9315	33.9329	436.0075	-82.2482	12.688	456.6008	-89.486	54.8631	456.1154	-87.9228
H_00Eind2_H_ind_P_3_6	H	00Eind2	P	ind	P	3	6	-1.1229	-0.8825	0.1099	54.1977	-0.0045	-0.1572	15.9037	98.8373	47.1473	50.1518	97.6999	47.5288	9.3828	121.2372	42.3019	58	118.0617	42.8804	-2.1022	147.9067	23.1779	71.4225	144.4104	22.269	-31.5652	152.9332	-13.0042	103.8203	146.888	-13.1003	38.9917	218.2221	51.1991	-6.0918	202.5102	31.75	82.6261	198.2902	34.3314	-26.7011	225.729	8.498	107.4506	219.0856	11.7818	-15.0417	245.1862	36.3557	97.2103	242.119	40.6731	-17.8178	274.7104	37.1333	103.6424	271.9337	38.5589	-40.4997	267.1936	-7.6884	125.5732	262.3582	-4.8733	-43.183	291.4	-13.4537	127.5108	283.1314	-11.2886	-35.3513	303.3989	7.452	123.2323	298.2808	10.7846	-40.2763	315.241	-16.7117	130.4383	308.0213	-16.046	-19.7988	340.5826	6.4978	109.7866	335.4245	9.0922	-11.2781	346.3807	-9.4666	101.3983	341.5168	-6.9255	45.8396	372.9951	28.2663	48.1649	414.5797	-0.373	29.1123	412.4933	-1.5543	65.6413	411.9334	-1.6385	46.9107	392.7441	-47.7355	25.1914	-30.2668	-5.411	8.6596	23.9865	-2.1489	51.8183	18.0005	-3.2593	6.7074	70.5199	-13.0027	66.3948	65.8093	-15.5467	26.3452	-12.8172	2.974	36.9227	63.7347	-0.2344	47.353	180.6386	-29.6849	26.339	265.6402	-46.9886	85.5376	257.2829	-51.6627	48.7024	291.8039	-35.6636	70.5692	286.5943	-36.6309	57.0938	266.3813	-31.9154	21.3854	328.1616	-19.147	102.7036	322.9265	-20.2726	51.2996	365.0157	-49.8127	77.3658	361.4716	-49.0467	37.6244	368.573	-40.6195	89.5718	362.3584	-41.6971	23.4666	360.5873	-74.8542	103.4507	354.6449	-78.366	63.5573	365.4811	-68.8105	51.4098	385.4486	-75.1543	81.8789	382.6733	-76.4837
K_0031431_H_kon_P_3_6	K	31431	P	kon	P	3	6	-0.5934	0.1897	0.2349	59.0884	-0.6153	-0.539	9.2121	122.8264	62.1551	48.6708	122.7657	61.1024	4.1056	157.2435	59.8418	56.4534	157.9657	59.69	-15.3849	184.4219	34.8912	74.2555	182.1012	34.1771	-46.1415	197.0334	-7.5766	108.2174	193.4695	-8.5867	32.474	261.4372	68.209	-19.1116	258.1191	43.4342	86.7233	254.3557	43.3773	-42.6136	283.6144	18.0415	111.4957	278.6806	18.9688	-32.221	305.9899	46.3233	101.3335	301.8069	45.0606	-32.7334	340.0381	46.5309	101.9863	335.976	44.9247	-56.9594	332.4723	4.0499	127.5116	327.7478	2.4929	-62.431	363.391	-5.715	130.5915	355.8267	-5.9393	-49.4741	373.7342	17.5136	122.7093	371.2138	17.4332	-62.6679	383.7001	-15.2065	135.3564	378.3522	-16.7709	-32.7016	421.5286	9.5887	105.3711	419.0486	7.6718	-24.3418	423.2734	-5.5631	97.454	420.9267	-7.2152	37.8534	447.2512	32.3437	38.9495	497.8483	0.91	13.5678	494.6775	-0.7319	67.4963	492.8773	-1.9659	37.4804	483.0045	-56.2222	30.4249	-30.1535	-3.7886	8.5367	26.6149	2.977	54.5053	26.4052	4.7407	-3.2385	103.2223	-13.8005	68.3027	102.3888	-14.6501	31.8878	-8.6573	10.2137	28.4705	84.3477	1.4268	32.3993	224.4387	-32.8949	-3.8576	319.8564	-52.8248	65.8625	318.261	-54.172	19.5732	358.9198	-38.0194	41.8402	357.6672	-38.7216	31.5841	329.3522	-34.9948	-11.4843	405.3536	-23.1717	75.2509	403.0555	-22.2131	19.0754	452.9176	-57.1009	47.7141	449.4397	-60.5692	2.3666	451.9943	-47.9697	60.2596	449.4928	-47.4418	-10.1003	437.5159	-98.1869	78.1033	435.7617	-97.6909	34.1142	452.4531	-83.8652	18.0019	477.5844	-94.1095	50.991	474.9722	-94.8432
H_00Emgl1_H_mon_P_4_6	H	00Emgl1	P	mon	P	4	6	0.0304	-0.1581	0.7013	70.2558	-0.7901	0.0212	4.6379	124.7364	59.522	54.51	122.8771	62.1126	-0.8147	149.8959	51.3333	59.9989	151.8777	54.0313	-13.912	191.0812	26.8698	76.3169	190.4354	32.7122	-49.5474	189.4124	-25.3513	118.9026	187.4098	-13.0321	27.6412	263.5583	64.9555	-27.4828	245.0128	34.0749	89.1859	249.4071	42.6936	-52.8337	274.7774	2.7063	116.9956	271.0839	16.4831	-45.9867	286.8584	36.5331	104.3936	286.3919	46.2207	-42.9865	327.6376	44.4789	101.6711	326.1673	55.6362	-63.4508	315.7421	-11.8076	132.4304	313.0561	0.9189	-66.059	351.9041	-18.4019	131.7809	349.9827	-4.1409	-59.9771	359.3756	6.8475	123.8287	357.5446	20.6549	-62.9436	375.5169	-30.7257	134.1333	373.2609	-14.9171	-37.8903	416.8417	1.5575	102.8243	416.1179	13.5653	-28.7513	419.5333	-13.6315	96.0403	420.5355	-2.6163	31.124	422.4718	42.4436	35.4668	493.3616	-0.5467	11.2448	489.5486	-0.897	57.8744	490.0946	3.2108	38.5568	477.1961	-54.0749	35.5714	-32.5513	-11.703	7.428	32.4035	-3.7102	61.6787	26.3975	1.8694	0.2935	98.1074	-25.1557	74.2414	95.0137	-17.8231	35.7454	-3.2666	1.4286	39.3822	95.9986	-5.9933	45.9319	224.9056	-39.8393	16.8904	322.6386	-66.564	84.5388	320.5964	-59.8671	36.581	354.978	-44.4378	58.4305	352.1391	-41.7266	46.7367	332.5471	-39.4254	3.4399	396.9238	-22.2492	92.5379	392.8671	-17.4004	39.922	442.826	-52.1257	66.6791	439.5801	-50.9468	26.3089	447.4927	-49.0407	82.0727	446.5027	-41.044	13.6469	434.8792	-95.5144	102.1449	429.774	-89.7042	56.3634	447.8609	-79.0753	41.3972	469.8289	-86.6377	71.9869	467.4302	-83.9351
H_00Emgl3_H_mon_P_3_6	H	00Emgl3	P	mon	P	3	6	-0.1285	0.0493	-0.1417	60.7835	0.0209	-0.178	0.0097	126.6123	58.0917	46.9917	126.6989	62.4426	-7.7408	156.5396	47.494	53.8414	155.6895	56.3923	-17.3098	182.576	29.0297	66.7041	183.3583	33.2606	-51.8734	188.0149	-21.7521	111.5122	189.4673	-8.6067	19.2858	266.2431	71.1042	-34.7159	254.3364	40.5722	87.1688	256.1898	46.4371	-63.7731	282.952	7.3204	115.2105	281.4759	25.6718	-58.3462	294.989	42.2967	104.2042	296.748	58.1759	-51.7073	333.8537	45.1203	97.9676	336.1185	57.2532	-73.0587	317.1047	-7.965	126.4688	319.423	11.3678	-76.6397	354.9833	-15.1607	131.1268	362.0372	3.1436	-67.7042	367.3484	11.0481	116.9702	372.3913	27.0676	-76.7695	386.7612	-27.9697	130.6152	388.4304	-10.5094	-49.7762	417.0561	8.1258	100.1052	421.7747	18.8171	-39.924	421.8256	-14.4513	92.328	421.9173	-3.0644	22.2579	419.6772	52.4974	24.6844	508.3756	-0.0208	1.8679	502.2066	0.8007	46.6502	502.7636	3.8512	30.5338	484.581	-57.7851	32.8561	-19.5308	-13.5379	6.7355	32.7779	-4.3416	58.9678	31.0508	-0.6224	2.4976	104.5689	-19.6196	66.7657	104.6648	-17.6773	32.525	-2.9757	1.0315	34.9751	97.8407	-5.8122	36.8044	232.9804	-41.0185	7.5372	329.9025	-64.0881	77.8942	330.9885	-58.9231	29.3688	365.7415	-43.7654	51.3346	364.0486	-42.1536	41.0022	336.3166	-37.2774	-9.9524	406.5198	-21.502	84.081	404.413	-14.6929	27.2155	452.7331	-56.5066	57.327	453.9819	-52.8459	8.3311	457.9978	-46.8862	72.0516	454.9066	-43.2451	-6.8983	444.9079	-96.9768	95.8907	439.4595	-90.5674	43.4702	454.8636	-79.0348	26.0332	479.755	-90.9495	61.5131	477.3824	-89.148
H_00Emgl4_H_mon_P_4_6	H	00Emgl4	P	mon	P	4	6	0.1938	0.2414	-0.773	67.208	0.485	-0.6747	9.2452	112.232	60.2664	53.1756	113.3729	63.7588	4.1708	146.3691	56.8352	56.3755	146.5929	55.8505	-9.2212	177.1089	33.6883	68.9514	173.1636	36.0932	-44.1237	176.6152	-13.2408	106.0378	179.2676	-13.2391	27.4926	250.0529	78.4377	-23.8697	229.8246	49.0292	86.5017	236.3972	50.6108	-50.4508	262.5379	20.4061	109.4208	264.1715	25.3296	-39.0876	281.5243	55.6501	97.0309	282.3495	59.2911	-40.3779	315.9112	54.831	95.9525	317.024	58.8853	-61.5189	292.7195	0.5089	120.2319	296.8357	6.7813	-64.7605	328.3855	-4.4727	120.5464	336.3961	1.5814	-57.3923	342.4654	18.5723	113.4982	346.5888	24.5552	-62.8913	353.9883	-13.6798	120.0096	358.6351	-7.5948	-42.0862	386.4029	16.9497	97.1234	390.7005	19.4751	-34.7186	392.4828	-1.3637	91.1166	393.5981	5.2126	27.2305	422.3014	39.436	28.7848	474.9026	-0.2883	6.1174	469.4851	1.044	51.001	468.9747	1.411	28.6975	451.7988	-53.598	34.912	-28.2255	-10.1619	8.8088	22.9677	-3.1242	56.2334	22.1593	-0.045	-4.2312	82.7615	-9.7299	65.7994	87.6272	-11.048	33.6442	-10.0863	-2.242	29.4724	77.3475	2.6664	27.0371	215.7572	-27.3003	-8.6326	300.8964	-39.3586	54.5161	304.1127	-40.7285	9.0943	336.4128	-28.6746	27.5516	335.0041	-28.8246	21.4097	315.3122	-25.9283	-24.3772	374.0797	-16.4226	56.7348	377.601	-12.083	1.4842	416.1203	-49.814	28.841	414.2127	-49.7252	-17.1285	419.7924	-44.0358	44.5103	421.8142	-41.1143	-30.6421	407.9434	-90.2639	64.6088	411.1394	-86.7342	17.7104	418.2009	-70.3704	-2.4302	441.8796	-83.0381	36.0144	440.6992	-84.0691
V_0047208_H_scp_P_2_5	V	47208	P	scp	P	2	5	-0.3588	1.9096	1.6859	65.9829	-2.3047	0.523	9.0589	128.6461	66.3524	57.3357	129.0767	66.5735	3.4328	149.9887	62.1294	62.9753	150.5938	61.3867	-12.4388	180.0012	34.405	78.3039	178.2291	35.5277	-45.2932	178.9402	-16.6411	109.9504	171.5776	-21.0538	34.9895	259.0236	72.3541	-20.2397	237.5535	42.9659	88.7691	237.1867	45.2735	-41.3915	269.9432	20.7332	113.9922	264.9232	18.8481	-36.7586	288.6942	49.6372	112.7459	288.3232	48.4714	-31.4313	324.9641	52.6858	106.3623	317.8391	53.3766	-57.1069	307.92	1.0701	131.3771	307.0849	1.6111	-61.8938	351.4006	-7.346	132.8071	345.5296	-7.3797	-51.017	362.5584	19.4283	125.1424	356.711	18.005	-62.7365	375.0234	-13.0763	136.3056	369.8729	-16.8085	-36.5786	411.42	18.2461	112.0859	410.2661	13.0667	-27.1878	414.7679	-1.3041	101.8561	410.382	-1.913	37.8662	425.3419	51.6307	39.1849	497.7571	-3.0019	8.8301	490.4423	-4.9621	62.4098	493.076	0.4008	37.5658	466.9737	-54.0295	33.5878	-35.1475	-6.4961	10.5326	27.0604	2.9797	53.8463	28.6098	4.8935	-2.4395	91.155	-18.6273	66.0729	92.6447	-17.2007	32.4911	-11.8632	7.0776	29.5642	79.8531	3.0603	28.6048	218.5906	-29.9662	-7.2085	320.7476	-49.4921	62.7321	321.2021	-54.8056	14.0375	356.7969	-33.4082	39.3063	355.4642	-33.2165	26.3459	324.8014	-29.6022	-18.0059	389.8431	-12.3677	68.4881	389.8122	-13.3942	10.4683	436.062	-51.652	41.8405	437.001	-50.8403	-4.9724	438.5557	-45.7923	57.4363	438.5165	-43.7756	-18.2492	425.2582	-87.1012	72.1454	430.6016	-85.8702	27.0479	441.153	-74.6466	4.3856	461.614	-79.3947	46.9543	459.5546	-80.7044
V_0000112_H_scp_P_4_6	V	112	P	scp	P	4	6	-1.9135	0.8102	1.5988	55.3238	0.1001	0.1471	9.5865	105.8523	49.3445	48.184	102.0787	49.8227	6.4597	124.1008	40.2379	56.0188	124.8762	40.5501	-4.566	158.409	19.8579	73.3053	150.1043	21.4251	-32.4203	161.8532	-20.9737	98.9482	151.2578	-15.763	38.3131	214.6282	47.1306	-9.7277	207.3457	31.8589	83.9875	203.3778	33.5593	-31.1179	226.1673	-0.0263	107.6252	213.5353	5.7049	-14.8214	243.6868	35.4727	93.8296	234.5462	38.3104	-20.4382	273.1163	34.2291	104.5576	262.3828	38.2705	-39.0677	253.7165	-16.2143	120.6748	237.8512	-11.7642	-31.1453	299.7911	-14.715	124.6164	292.3294	-9.4555	-29.257	303.5938	2.9663	118.3846	289.3885	9.2175	-30.4229	314.1325	-17.6586	124.6926	299.0997	-11.8979	-12.1237	342.0412	7.1099	106.1106	333.1053	10.5668	-1.6931	344.9457	-7.3466	102.1014	334.7953	-2.2754	49.994	369.2597	28.6776	54.1187	405.4712	-1.4189	33.464	399.5794	0.0121	74.216	400.1068	-0.1264	56.0958	388.6937	-42.0381	31.0685	-23.6152	-5.503	8.7051	32.8104	-2.1926	53.6688	31.9913	3.3317	8.3843	84.4361	-21.1792	62.177	79.665	-17.7232	29.649	1.7354	2.2671	32.4361	65.1723	0.7755	45.4375	185.395	-27.5411	23.6297	267.2603	-50.7081	81.131	264.4058	-45.1282	43.632	296.0037	-36.3274	64.3921	291.8557	-34.2449	52.7674	276.2497	-34.2747	19.431	331.2751	-21.4417	92.7025	325.4546	-13.5136	49.4157	363.3062	-45.2811	78.7442	359.2524	-45.1468	38.6454	365.71	-44.3347	90.1067	362.2387	-37.8474	30.6268	354.3445	-75.3685	107.6468	348.1478	-67.7841	65.3919	364.3462	-62.4076	53.6964	382.5283	-69.6202	80.4523	379.7161	-66.9326
B_0001298_H_she_P_2_4	B	1298	P	she	P	2	4	-0.3969	0.1737	0.0182	46.4243	-0.4716	0.7629	8.9813	69.024	31.016	39.3165	68.429	30.9335	4.0649	82.8152	27.6995	44.5932	81.9038	28.949	-5.734	106.8276	14.2228	55.6942	104.8515	12.7175	-25.6517	112.9707	-16.2957	76.6653	110.6129	-16.561	24.14	148.0239	42.2811	-9.8824	142.7356	24.4183	62.4127	143.0235	25.1435	-28.3735	159.2324	7.5557	79.0345	158.1932	8.0706	-20.0282	172.7737	30.9642	72.0268	171.4032	28.9756	-22.7378	196.2124	34.1328	76.321	195.1589	33.3549	-38.3282	192.382	-3.5539	91.3698	190.7264	-3.6335	-38.5201	213.6974	-6.4124	92.1759	210.1157	-6.961	-32.4635	219.5431	12.4544	90.2928	220.3925	7.2258	-36.8106	230.5708	-9.243	92.4594	227.0538	-10.4179	-26.9417	251.9798	6.8834	82.7411	250.0641	6.7921	-17.0208	259.2849	-4.882	75.5722	256.1195	-4.7383	27.5533	259.7589	44.2691	28.4615	313.9201	2.9413	8.6626	311.0756	-1.9389	44.6441	312.4272	-1.1573	28.9361	297.2303	-36.647	23.7653	-22.0058	-1.7461	6.7861	12.4119	-3.3015	41.8825	11.6448	-3.0677	4.8628	45.1633	-15.1558	44.5536	45.746	-15.2699	23.4161	-12.6348	0.3782	24.8238	44.3446	-4.5415	25.3393	130.3946	-22.8824	0.2542	192.0079	-35.1525	51.3284	192.7099	-35.2877	17.0588	217.5524	-27.1113	36.4215	214.3407	-26.8307	26.3487	201.6179	-26.5643	-7.5801	246.5552	-12.8643	61.0251	245.7997	-13.2509	13.9489	271.834	-39.3161	41.0586	271.9755	-38.3235	2.1346	274.7621	-35.124	51.2972	275.7335	-35.4069	-5.2844	267.4532	-57.8876	59.44	268.0248	-57.0265	28.1342	274.574	-51.9109	14.756	287.5555	-58.9009	39.6881	287.1898	-58.8332
B_0002212_H_she_P_1_3	B	2212	P	she	P	1	3	-0.6905	0.6738	0.1574	44.8936	0.5154	0.5757	8.146	69.4216	36.0443	39.9841	67.5146	35.9129	5.9762	85.6072	33.8033	45.518	87.3475	34.5078	-3.6396	108.0897	17.7715	56.8088	104.3622	17.4154	-27.1375	117.1934	-12.0402	79.4675	111.2876	-10.5417	26.242	154.204	44.8847	-8.4204	150.502	31.1318	64.6042	148.2786	31.4481	-25.5051	168.8746	9.2422	84.478	165.2836	10.0059	-15.7508	183.4582	31.4217	76.2069	180.4335	33.7238	-19.3031	208.9201	35.2333	80.7899	204.8258	36.8303	-35.9119	199.5549	-4.7047	96.4782	197.3138	-3.3911	-37.8792	223.0678	-7.5416	99.6954	217.5533	-7.3429	-32.1808	233.2168	8.6763	94.8356	228.9527	8.7426	-36.2008	238.6592	-12.6061	100.0687	232.5835	-12.2008	-22.8555	265.3477	7.0088	87.9277	261.4069	7.6497	-14.1518	272.5131	-5.6192	80.1569	268.7885	-4.2233	33.267	289.7773	32.0147	34.497	326.7986	0.3508	17.2174	324.9967	-1.9225	49.7297	325.5231	-0.7039	36.3252	306.9402	-41.3402	23.352	-24.6557	-3.3508	7.0659	10.8517	-1.5819	40.8538	12.6048	-1.4879	1.2998	48.8314	-12.6755	47.3197	49.0221	-11.4131	23.1816	-12.7182	2.487	24.0894	44.5046	-2.5505	24.2408	134.0019	-21.3623	-1.9544	202.3062	-39.9276	53.6411	197.5287	-39.4015	15.0646	230.6801	-30.8203	35.5784	231.2419	-30.1096	25.1305	208.8028	-28.3994	-10.9296	256.4417	-15.5736	60.4405	255.6619	-14.4125	12.9143	281.8506	-43.2434	38.999	282.5509	-44.7905	1.7765	285.3122	-40.0126	50.4994	285.4989	-37.9146	-13.2685	275.3036	-63.814	65.6009	275.6019	-61.1168	26.9328	282.8069	-61.1616	12.5496	299.2063	-66.9599	42.3225	298.6741	-66.3747
V_00E1025_H_she_P_3_6	V	00E1025	P	she	P	3	6	0.3203	-0.0457	-0.31	57.0439	-0.4719	-0.0194	10.2707	91.5979	50.0645	47.6746	90.8902	51.4771	8.2697	122.6559	46.4399	52.3468	117.0037	46.249	-2.1355	141.6332	26.6582	64.9314	138.7993	26.066	-36.2458	149.1072	-13.7346	96.0626	145.3743	-15.1666	30.4024	201.1323	47.8888	-12.2976	188.5667	37.6987	76.4891	187.6349	35.6635	-37.1723	208.329	11.3851	101.4834	206.0898	10.3613	-29.2388	221.7794	39.8001	92.187	219.0232	39.7498	-25.5186	247.1716	38.8022	89.7418	244.9494	39.7266	-50.4768	243.0628	-4.6414	113.0854	239.7285	-4.2023	-51.2361	272.6083	-9.5524	112.9175	268.9228	-9.0644	-43.2423	277.7015	10.1651	107.5501	274.1502	12.1811	-44.4792	289.9733	-16.12	112.3948	289.4735	-14.4237	-26.5921	319.1033	7.4841	93.6202	316.4467	11.3111	-19.1547	323.3761	-3.6577	85.357	321.8353	-4.3475	33.576	342.3945	36.3157	33.7167	387.7884	0.4829	14.2331	383.8422	1.7546	53.4941	382.6142	2.2906	33.5543	373.9923	-42.451	29.5298	-26.1746	-7.8503	9.0174	23.4302	-0.7234	48.1771	21.3785	0.2629	5.3357	66.3954	-7.0783	57.7344	63.5664	-6.5283	28.955	-8.5925	2.8171	30.114	58.3389	2.8059	34.3889	170.4167	-27.1574	9.0115	248.6512	-48.9331	63.4861	245.5694	-47.2168	27.7115	276.3869	-33.3165	46.2427	273.7474	-32.5202	36.0784	249.1619	-29.2767	-0.352	303.5537	-16.068	76.4573	302.8568	-13.5164	26.4321	345.0473	-47.7119	52.1648	343.7209	-45.1829	11.9983	349.2338	-40.3491	64.4607	348.9733	-38.8562	-0.9278	344.3201	-79.4372	79.0085	343.9417	-78.4999	39.2369	348.1645	-65.7961	24.6132	368.8397	-72.6876	54.5585	367.5428	-71.8634
V_000E345_H_she_P_2_4	V	000E345	P	she	P	2	4	-0.6077	0.1456	0.286	49.9173	0.3614	0.1998	4.8732	83.1317	34.886	41.5867	82.7703	33.522	-0.5402	100.81	33.3756	44.3155	105.1962	31.7183	-13.7534	131.3589	13.809	56.2192	132.9459	14.5125	-39.771	134.6703	-19.733	83.4491	136.2822	-21.3507	21.1593	187.4817	47.0159	-25.2084	178.9889	28.2954	67.8242	181.4765	27.3906	-44.6113	195.3963	3.4228	85.9273	198.6638	2.8772	-37.8712	213.8736	32.5439	79.0636	213.9436	33.5476	-41.7404	239.01	36.0065	82.5387	239.9476	34.8716	-57.0779	234.7636	-9.4921	96.7646	235.4295	-10.4576	-61.3607	260.4731	-9.4444	100.9869	261.6842	-9.5854	-57.2475	271.7477	7.1935	95.9206	273.9657	6.7258	-62.6682	279.091	-12.0239	100.8429	284.1656	-14.9879	-42.9315	308.2431	7.1567	83.328	305.9933	7.8074	-34.7245	314.5604	-4.1566	73.095	316.4135	-5.7103	20.4075	328.3432	41.2559	20.2636	382.1458	-1.9202	-0.2934	379.9818	-1.6893	42.2425	376.5535	-1.7514	18.4587	365.1985	-41.8459	25.8077	-27.1167	-4.7991	6.4587	18.0095	0.2625	45.6872	15.8059	-0.6289	-3.276	63.7716	-19.9918	55.7566	65.225	-16.9563	27.7485	-10.1153	1.0188	27.2846	53.5406	-4.2153	25.9749	166.0028	-29.3223	-3.6774	241.5834	-45.2835	53.0963	243.6725	-44.2899	16.0241	271.8401	-36.2795	33.6688	271.1922	-36.0368	26.1425	247.2419	-33.4126	-13.2632	300.6736	-15.5423	62.885	301.9711	-14.6439	10.6027	332.2212	-45.2587	39.2597	332.4807	-45.3946	-5.0879	337.6417	-39.892	51.9365	337.2339	-40.2319	-12.6447	325.1866	-71.7644	63.7601	324.9214	-71.398	24.633	335.2767	-64.4505	7.686	353.9708	-71.3376	40.8365	352.9349	-71.0053
V_00E1061_H_she_P_0_0	V	00E1061	P	she	P	0	0	-1.1554	0.1235	0.3471	38.473	0.1733	-0.5057	4.7016	43.405	25.8426	30.0101	45.0252	25.7867	2.7015	55.7891	26.1721	32.4423	56.2385	24.7523	-8.2389	71.6961	16.0627	40.4736	74.8567	10.2574	-29.284	82.5291	-4.9238	56.6307	84.3966	-12.2374	15.9833	100.1073	36.2792	-14.8664	93.7562	22.8647	46.2968	96.5936	18.2089	-30.0999	107.3781	12.5533	57.2277	110.6404	3.2232	-22.508	115.6574	30.2296	52.6109	118.1145	25.4868	-26.7782	135.2552	34.4356	56.516	138.9942	26.8844	-38.9039	138.0762	1.4632	62.5386	142.2358	-7.5676	-40.7913	151.4844	0.3767	62.7595	154.1343	-9.792	-37.8019	154.4813	11.1629	60.9107	158.8684	2.0494	-42.6271	156.9114	1.9375	59.3617	162.7504	-9.0878	-37.2997	176.769	8.5851	52.92	180.6268	-0.1391	-34.2768	184.3005	2.7782	48.2629	186.7413	-3.6708	6.9553	208.1844	33.8054	4.1523	233.8795	1.4298	-13.3675	227.2067	3.6595	18.2862	230.6869	0.1372	1.6966	223.6492	-24.6537	19.9539	-21.2304	-5.1227	3.9638	3.0689	-2.0705	33.5217	2.9828	-3.3166	0.7507	22.057	-8.0123	35.3002	22.3116	-8.9744	19.9528	-12.0882	-1.2904	19.6109	23.9429	-2.5359	17.1273	77.5739	-12.9675	-7.783	139.6787	-23.459	36.818	139.9284	-27.6649	10.2359	140.3613	-19.071	20.3625	141.8808	-18.5889	15.2484	129.2904	-17.9095	-16.0139	174.3662	-5.7435	44.5174	177.329	-10.8014	-2.0922	196.1101	-30.3364	26.425	197.7865	-29.9898	-10.5266	199.2489	-26.5848	33.7427	200.7363	-29.3364	-19.0067	196.771	-38.9217	40.4884	197.6821	-40.7502	12.0461	198.4781	-44.3577	3.3921	202.4958	-46.5927	16.067	201.0177	-49.9893
K_0017290_H_she_P_2_5	K	17290	P	she	P	2	5	-0.3478	0.1569	-0.1338	54.384	-0.1047	-0.2311	8.931	92.7244	45.8174	44.4808	92.1706	47.6646	2.6348	109.9011	37.3849	50.92	112.9579	40.4561	-14.2002	133.6073	18.8604	71.9208	131.6782	23.641	-37.5348	138.1873	-20.7475	98.2088	133.7474	-14.0323	27.1088	198.7341	52.0883	-16.4159	179.7008	29.8367	69.7742	179.4341	35.0619	-38.0884	199.8792	-2.4162	96.4347	197.7602	8.0445	-27.1284	215.7894	31.1552	80.4227	214.144	39.0059	-31.7265	239.5221	33.0374	86.177	237.959	41.5278	-47.9209	239.1894	-12.4734	109.0807	235.3265	-1.8926	-48.3487	268.8241	-20.2706	111.0883	262.0684	-8.1965	-45.7947	270.0723	3.7122	104.0774	267.4304	15.4219	-48.1042	284.0035	-20.5548	111.5587	281.5352	-9.8188	-33.6918	302.5919	9.1274	91.489	304.4898	15.8548	-21.9661	310.9786	-6.1321	83.4092	309.0934	3.5457	30.0004	349.7576	20.8254	32.6611	374.8517	0.6597	11.9298	371.7719	-1.1475	53.8231	368.851	3.4328	36.6504	354.755	-39.1997	27.2346	-29.8864	-2.3479	4.7198	11.3277	0.2046	51.3351	11.0255	1.3643	-3.302	60.7413	-15.9586	57.8663	60.8379	-12.6396	26.2958	-12.6073	6.623	27.5726	57.9267	-0.1183	28.7397	165.5971	-25.9383	-1.8208	241.1181	-47.3047	57.7515	240.0721	-44.5671	15.964	271.3689	-31.8932	37.8852	269.5785	-30.6724	27.1187	248.2364	-29.14	-9.5984	296.8095	-13.9965	63.6644	298.4328	-12.1876	15.1392	327.028	-41.2108	41.6478	327.8005	-39.6815	3.2288	330.4424	-32.2707	51.7077	328.5724	-29.3382	-2.8923	318.8224	-66.0536	64.5019	317.3597	-62.8801	29.6603	331.399	-54.7985	14.2902	348.3567	-63.0876	46.1967	348.7919	-59.9981
K_0016437_H_she_P_3_6	K	16437	P	she	P	3	6	-0.1738	0.1272	0.2313	58.4872	-0.7754	2.0635	12.5184	105.7433	46.0516	45.8916	104.2482	45.8978	6.6781	136.1884	40.1438	55.3998	132.8375	41.0538	-7.1794	153.8067	21.3392	71.4786	154.955	19.4006	-32.8872	157.9902	-19.5514	96.3707	152.98	-21.2402	31.1688	217.2996	54.0297	-13.4644	207.6194	30.3049	77.0979	205.933	30.8042	-36.9972	230.9551	5.2541	101.7328	229.6156	5.1219	-26.3296	249.1673	34.7851	92.7554	246.5223	34.5148	-30.9287	277.6489	37.3526	98.8912	275.156	38.958	-49.3439	268.8613	-11.7174	116.811	266.3413	-11.3947	-51.0858	301.1555	-17.6425	121.305	292.0786	-15.8605	-48.4503	312.2938	3.3788	116.2825	307.3388	3.1462	-50.392	322.9585	-18.8393	119.3953	317.5951	-20.4079	-31.1114	347.797	3.363	103.2386	346.486	1.5742	-24.1023	354.6288	-8.9937	91.4937	353.9355	-10.9556	35.4797	377.8044	24.2723	35.2959	423.7863	-0.6974	10.508	417.1008	-0.4758	58.5582	417.3071	1.5366	34.8077	412.1498	-46.1378	28.9844	-25.2168	-4.032	9.5788	23.5283	-0.9816	49.651	23.4178	-1.7746	-1.4663	82.4714	-17.5354	60.0165	80.9812	-18.9002	28.9228	-9.9465	3.2495	28.6395	67.9202	-1.3042	29.7875	195.6299	-36.796	2.5571	270.8575	-56.0744	60.1785	272.2294	-56.4405	17.7295	306.6697	-40.7547	43.6378	303.3021	-41.2092	30.3524	278.6112	-35.9538	-11.7048	342.1781	-18.4466	75.1743	340.8147	-21.5452	16.0245	380.7011	-55.4223	47.1949	380.0169	-56.3572	-2.6607	381.777	-48.4976	60.9114	383.0633	-48.063	-12.0465	375.8813	-90.1125	74.0787	375.8039	-90.9473	30.8173	385.0628	-74.8224	13.8183	406.7282	-81.9936	45.147	406.4969	-82.67
K_0017906_H_she_P_2_5	K	17906	P	she	P	2	5	-0.2933	-0.4879	-1.0863	58.9206	-0.2052	0.1787	11.7878	98.3676	48.268	47.1709	97.3993	49.6078	7.1702	111.2633	44.1501	53.0646	110.861	45.8986	-3.8015	156.2556	22.6308	66.795	152.5853	24.823	-36.4125	165.0266	-17.667	100.788	158.6691	-12.8161	31.5015	227.2164	60.6747	-10.4844	202.1062	34.759	73.6901	202.2058	37.7378	-36.2847	228.4336	10.6932	102.6862	224.0011	15.1791	-34.7986	249.1564	41.6074	98.8868	241.4686	43.0293	-39.3529	276.2637	39.792	105.6534	273.9076	44.8397	-55.9945	268.4912	-6.27	122.0851	264.0351	-0.463	-57.207	300.3767	-13.633	123.4016	294.248	-8.2756	-52.7388	304.0898	11.0797	118.4786	305.5065	15.0599	-55.4507	321.8174	-17.3395	122.8738	317.4464	-11.7292	-34.7037	351.5042	3.3464	99.5142	349.1464	7.9252	-26.2506	354.2958	-12.3667	92.2133	350.7962	-8.7542	33.1424	376.6913	33.2812	34.3698	426.4592	0.4904	13.0617	423.9256	-1.4454	55.5163	422.7433	0.0493	34.8925	410.5571	-50.7447	28.6547	-31.4645	-5.5532	5.9485	19.6752	0.2771	52.1161	16.3151	0.889	1.8913	77.9055	-13.4421	59.2059	75.954	-12.8623	29.3871	-10.6731	5.7383	31.2864	68.4648	-2.3369	32.5464	191.9423	-37.9433	3.0042	277.0071	-47.4523	65.0305	275.8115	-46.9103	21.9527	304.3214	-35.4486	43.8409	302.3441	-35.3166	32.275	280.9952	-32.162	-9.796	338.6661	-19.6135	74.132	338.1578	-18.8983	20.0458	378.2075	-55.101	47.7855	378.6347	-54.2121	4.5003	381.692	-45.1577	61.3273	377.6492	-42.9746	-3.4329	366.7519	-87.2333	73.1362	365.4812	-84.7327	34.0976	382.2436	-75.0782	18.1174	405.4366	-82.3045	51.6717	403.1661	-81.914
K_0017799_H_she_P_2_4	K	17799	P	she	P	2	4	-0.0273	-0.1951	0.071	55.0066	-0.0871	0.0348	11.3462	95.249	44.2931	46.0092	95.1539	43.4718	4.2086	117.8369	40.0019	53.0831	119.3479	39.9674	-10.4036	141.7113	19.1193	65.5281	139.8724	19.9597	-32.667	148.1708	-12.9148	90.4552	146.0713	-13.9135	28.4001	208.6316	52.5491	-14.3154	184.6911	31.7713	70.8363	185.0273	32.4465	-36.2685	205.0812	4.4868	91.3299	204.111	7.0532	-26.0143	222.4713	32.9958	83.0767	221.1302	32.0607	-31.0095	247.361	35.8534	85.5811	247.9358	33.7042	-51.7268	242.7445	-10.53	108.0289	241.0458	-8.6038	-54.8124	269.9542	-16.633	109.6719	268.295	-14.9251	-49.1073	273.1784	2.0551	106.9416	274.188	3.4866	-53.4558	289.7971	-21.6989	111.2477	287.8943	-20.5472	-36.3474	314.6398	2.3696	92.213	315.4651	2.5428	-28.254	322.3842	-9.7251	82.5739	323.717	-10.4917	29.426	347.6237	26.742	31.3582	387.6937	-0.9532	8.2142	385.6715	-0.632	54.6511	382.7336	-0.4815	29.4552	368.5126	-47.5705	26.646	-23.6281	-1.4923	6.0119	20.7502	0.9375	46.5496	21.2341	1.3439	-1.9485	72.3753	-11.6595	54.5936	72.6983	-14.3213	25.6096	-5.7292	6.5369	24.9039	63.3432	3.1561	24.4224	170.6813	-25.8223	-7.8571	247.295	-44.7187	52.6371	245.0975	-43.0759	10.3629	276.8401	-37.3667	33.3286	276.1498	-37.3739	22.1799	257.4113	-33.928	-21.9151	307.1946	-17.7868	65.3436	307.2228	-17.6817	8.2198	337.1763	-49.8304	35.6789	335.9455	-50.2234	-1.8723	340.2082	-40.7685	45.9711	338.3801	-40.8407	-13.3377	330.5396	-77.7501	56.2737	332.1811	-77.5585	22.0306	341.6034	-66.8605	10.0214	362.1288	-72.7877	35.8322	360.7223	-72.9622
K_0017800_H_she_P_2_4	K	17800	P	she	P	2	4	-0.0658	-0.3808	-0.7477	60.1195	-0.2123	-0.0486	6.4429	103.7925	45.6322	44.0727	104.4198	47.1134	-1.3496	124.0631	40.5559	50.991	129.6494	43.1017	-17.0184	148.933	14.4963	67.4131	150.5207	18.5971	-40.3506	155.6344	-20.4753	92.5666	158.6029	-18.181	21.7234	222.4006	53.5535	-22.9806	198.8122	32.8092	67.4031	201.4419	38.1775	-48.0577	223.1707	4.3198	96.3978	224.2114	11.1882	-37.6119	242.6088	37.7757	80.43	245.4599	40.0134	-43.2918	269.3185	39.2477	83.6085	273.9806	43.591	-63.4016	261.3375	-8.8652	108.1324	264.5702	-3.3275	-66.67	289.2801	-11.8869	108.6655	292.8924	-7.1954	-58.3105	299.5398	8.7861	100.3642	303.0396	13.5515	-67.1071	311.1711	-16.4564	109.4674	314.5958	-9.415	-47.528	334.9985	8.4709	87.0714	338.5239	12.3989	-38.521	343.5719	-3.6724	77.7328	345.3445	-0.5152	18.6397	362.0283	40.4945	17.1072	421.0606	2.8774	-2.7643	418.3629	-1.2519	36.8358	420.5876	1.4105	19.7028	396.6096	-45.5612	29.7939	-21.6348	-0.6944	6.0022	21.3087	0.0493	52.1975	24.5105	-0.4775	-3.4727	82.5926	-19.4899	61.0754	83.1833	-19.194	30.4519	-5.6055	3.9635	29.719	76.6234	-2.9556	27.8208	186.9817	-27.4836	-5.3421	265.0045	-48.5386	57.0207	263.2012	-49.4264	14.2822	299.9212	-37.2593	34.2381	298.739	-37.2201	25.4053	277.9543	-35.1262	-18.2875	329.136	-12.567	65.3864	329.5538	-12.6727	8.502	366.9767	-46.3794	37.7318	369.5455	-46.8219	-2.7859	369.0303	-41.4256	47.1357	369.9546	-40.8239	-15.3551	358.5386	-76.0332	64.4174	358.8538	-75.6914	24.622	372.2934	-65.0549	6.2667	391.019	-71.3337	40.734	389.633	-70.9843
K_0016840_H_she_P_1_3	K	16840	P	she	P	1	3	-0.1168	0.2102	0.0176	52.2509	-0.0627	-0.4498	9.9974	80.1447	32.8452	40.1061	79.6566	33.0708	3.5382	100.493	28.0084	46.5602	99.1154	30.3707	-7.1592	116.2101	9.3806	57.0716	115.6664	11.6835	-31.3241	124.5919	-18.5606	81.6064	122.3865	-18.1649	23.0463	172.1983	42.7894	-14.6244	158.5735	25.1736	64.1448	161.0018	27.4743	-35.4518	179.2988	2.7315	86.1962	178.9283	4.0183	-27.0746	194.6057	30.435	76.2846	194.0165	27.7655	-31.7422	215.7609	33.1774	80.6651	214.8643	31.4381	-48.8273	213.7299	-10.0924	97.7412	213.2786	-8.4943	-49.8125	238.5094	-13.2615	99.3896	237.0999	-12.4701	-46.0525	242.412	3.1716	97.6836	243.0388	4.8081	-49.3957	254.6755	-15.8179	100.0443	255.2941	-14.9664	-34.9449	278.586	4.9527	85.8451	276.7737	6.6932	-27.5672	285.827	-4.276	77.8346	284.6134	-2.4941	25.1861	312.4064	27.866	24.4317	350.8172	-0.5736	3.9605	346.7175	-2.4618	43.1007	347.4928	0.5121	25.4898	330.2856	-43.9594	26.2735	-24.1039	-0.7007	5.8549	16.5203	-4.3357	46.1886	15.7022	-2.7764	-2.7571	57.012	-17.9534	53.3724	57.0163	-17.2141	25.8376	-11.1129	0.146	24.4845	56.7575	-8.0687	25.5874	143.7576	-26.6975	-3.7598	214.4657	-43.0658	54.1925	213.1052	-43.272	12.9417	243.9874	-34.5861	36.7223	243.6437	-33.0056	25.2274	219.9711	-30.7239	-13.2611	269.7474	-14.6317	62.9401	270.6015	-13.281	13.4018	301.5948	-44.973	39.1	302.4294	-45.2017	0.5753	303.5488	-37.7785	50.0651	303.4771	-36.9903	-8.4419	291.799	-70.0084	59.2671	290.2903	-68.6755	25.8786	305.9764	-62.3488	11.7534	323.133	-68.4474	39.9937	322.2259	-68.3471
K_0016187_H_she_P_1_1	K	16187	P	she	P	1	1	0.3247	-1.859	-0.7779	29.6828	0.3698	-0.7219	2.8839	36.0257	27.4241	25.0114	36.6991	22.4103	-0.1853	50.2654	25.9116	27.255	46.2659	22.0411	-11.7608	66.0335	12.0888	39.0069	66.0048	9.6419	-26.3559	72.9817	-6.5071	50.9872	75.4469	-13.0007	13.9955	95.4899	35.6902	-17.0127	86.6648	22.1073	44.7327	88.8846	19.4864	-31.2002	97.8567	8.1833	55.9244	99.5135	3.0306	-22.8525	106.8553	27.1697	49.7112	106.6527	24.0471	-26.4924	126.9248	32.281	52.7252	127.9154	26.9585	-40.1028	126.046	-3.3521	62.9466	127.0563	-9.3665	-39.9256	140.0883	-3.0815	60.9541	141.2587	-10.6487	-36.392	142.8145	8.9508	62.831	143.4602	2.0758	-39.3444	152.8886	0.1594	63.6244	151.5833	-7.9748	-35.0307	166.4388	7.5703	61.6351	165.6917	0.7089	-30.7318	174.1034	1.7781	54.865	174.0795	-5.2319	14.8415	192.1044	38.8426	11.4018	217.3972	-0.7219	-5.4152	211.1615	3.1363	27.8461	213.0911	1.2866	9.2849	205.4818	-25.5444	15.1044	-22.9664	-5.936	3.2843	8.8023	-2.111	24.2005	7.2165	-2.894	0.2572	16.6605	-7.6267	26.7616	15.3228	-8.5365	13.7004	-17.7089	-4.7654	13.97	16.5624	0.0246	15.2982	77.5552	-13.1583	-5.9854	124.1075	-21.3483	35.8329	123.7286	-24.1405	5.6079	142.8723	-17.8162	24.0028	142.8414	-19.8011	15.3125	124.3532	-16.1611	-13.2553	165.4361	-3.9388	46.4869	163.3057	-9.4059	0.8257	182.8784	-26.0707	28.7846	181.5643	-27.6305	-6.9719	185.0776	-22.2714	36.0185	183.8624	-24.9379	-14.5885	179.7205	-34.4816	43.4168	179.5253	-38.7914	14.8703	186.0433	-40.023	5.0877	192.5094	-40.0537	25.424	192.6444	-41.21
K_0017502_H_she_P_1_1	K	17502	P	she	P	1	1	0.1354	-0.296	-0.1672	35.8226	0.06	-0.1821	6.6528	51.3865	27.3159	31.8651	50.6208	28.0599	3.9488	64.447	27.3167	33.9841	64.6536	27.8547	-6.1075	76.4371	12.0102	45.7573	75.1869	12.4838	-25.2602	89.5871	-8.3652	64.3267	86.6714	-10.7605	18.6646	107.1328	35.8986	-12.1589	107.3529	22.2597	52.1532	105.728	22.5083	-27.585	120.6188	5.4561	68.7302	118.3639	4.9438	-19.1956	127.906	24.9689	59.838	126.0126	24.2724	-22.2304	148.1039	27.9914	64.0757	145.4466	28.3844	-35.6663	148.6991	-5.6124	76.3006	144.95	-5.6655	-34.878	166.5003	-6.135	75.7683	163.4921	-5.6385	-33.1962	167.5866	5.838	76.2757	164.847	6.8706	-35.1685	174.0379	-4.3445	78.0792	171.0422	-3.8764	-29.14	194.3285	4.0805	71.7048	194.0878	4.6026	-22.9677	201.5126	-1.9816	66.86	200.0812	-0.738	22.1594	214.2038	40.3639	23.9216	247.7258	0.1434	3.0376	242.1752	2.9833	40.9393	242.3613	0.0149	24.0232	234.6552	-29.8517	18.8367	-19.2609	-0.6456	5.3027	9.3699	-0.2074	30.3482	8.8932	-0.4498	-1.0297	30.7405	-7.8581	36.9753	29.4485	-8.5858	17.8585	-12.7567	-0.1297	19.1593	28.5596	-1.1391	20.1102	94.1633	-15.5656	-3.9101	143.298	-27.6537	46.3681	144.6499	-26.4989	12.7693	169.1751	-23.0325	31.509	168.7496	-22.2097	20.9021	147.9819	-22.0647	-9.4756	190.1314	-10.7902	53.2078	187.0438	-8.7119	8.7368	209.0586	-32.2848	38.1725	207.0167	-31.6303	-0.9071	211.5497	-29.3216	46.0848	210.0275	-28.0474	-8.0975	204.8474	-43.6798	54.7636	203.2738	-44.6075	23.3608	211.7743	-46.649	7.9824	220.6556	-49.7572	37.9666	217.1149	-49.3215
K_0022033_H_she_P_1_1	K	22033	P	she	P	1	1	-0.6318	-0.875	0.0115	35.5721	0.0137	0.0805	2.8883	34.5092	27.2781	25.3455	36.5378	25.8561	-2.2519	43.2706	27.4113	28.6695	46.3594	24.3007	-12.6314	57.6394	18.8662	35.1283	62.4645	17.0472	-27.5982	61.4527	-0.1152	48.2813	72.6428	-4.5143	9.0267	87.045	34.1988	-19.2663	80.9861	26.5318	37.0837	85.6351	22.3575	-35.654	90.0795	13.2569	48.7917	98.257	9.6327	-27.2624	95.2117	30.4612	42.595	103.6244	28.1651	-34.9608	115.1888	34.5797	44.8717	123.0858	31.7665	-43.9361	112.311	2.5789	52.5136	122.1764	-1.2988	-45.2822	125.7098	0.8464	50.8861	136.0586	-3.4661	-42.6134	128.6626	12.6566	48.649	137.3719	6.741	-46.1267	135.1875	2.6699	48.7689	148.3351	-1.5638	-43.2084	148.6667	10.527	44.3214	159.5769	5.1097	-38.3693	157.35	6.5477	39.0367	165.3507	1.5012	0.2227	175.1754	42.0487	-5.1216	200.681	0.4434	-22.7731	190.9202	5.6268	15.3564	197.3898	3.6408	-4.9799	189.4414	-20.9659	16.5993	-17.073	-4.2714	5.586	8.3775	0.4217	31.245	5.3421	-1.116	6.0994	22.3536	-3.7116	33.1607	17.8555	-6.4422	16.8457	-12.4016	-1.613	18.7178	19.868	1.3874	23.4479	77.2545	-7.6913	5.7846	121.3535	-15.4732	44.6651	119.0551	-18.9908	20.3835	135.3686	-12.7423	33.223	135.6034	-15.3357	26.0751	122.2669	-11.6094	0.3767	156.7654	-0.2399	57.448	154.2082	-5.3627	18.0376	174.4105	-21.5162	43.0379	171.2727	-21.5453	12.4072	175.9016	-21.8498	46.7625	172.5827	-21.7009	6.3698	172.4006	-28.8559	51.2322	168.6113	-30.7519	30.1129	173.5921	-32.8597	19.3817	183.6714	-34.1811	41.1048	180.3735	-35.1389
K_0017654_H_she_P_1_1	K	17654	P	she	P	1	1	0.1526	0.8464	0.4581	37.5811	0.5262	-0.6999	6.6531	43.8378	21.7834	28.1676	43.3014	22.4631	3.5655	52.3911	20.3522	31.7728	53.5143	22.4835	-4.0377	71.5674	10.4162	40.8899	73.297	13.9701	-20.9938	80.9356	-12.5023	60.1275	81.0365	-6.9784	16.4972	98.4525	32.9421	-12.8662	96.3023	17.4157	46.2295	94.9186	22.1136	-25.1744	105.8023	2.1916	61.9781	107.5817	9.3138	-19.4246	111.4176	23.0223	53.2916	113.133	29.3107	-25.6067	134.1654	25.306	56.9034	133.0646	35.3338	-34.2361	134.9843	-9.9132	70.9965	135.1082	0.7594	-34.7009	149.6754	-8.9655	70.2592	150.9823	-0.8607	-32.6645	151.5236	1.6199	69.4171	151.4833	12.154	-33.9836	159.656	-8.4054	72.0338	160.7499	3.0747	-29.2895	175.4349	-0.4907	64.6786	175.5069	11.901	-22.5881	181.8722	-5.3861	59.8344	181.8208	4.3417	13.4133	188.3079	40.9013	17.9927	225.1871	-0.7073	1.0698	220.2068	1.0221	33.4945	220.6031	3.3505	20.0382	214.2972	-25.4824	18.9353	-15.6866	-3.9989	8.8632	10.9429	-3.3138	34.7862	6.0404	-1.8394	6.8972	25.6677	-9.2334	37.4375	23.2841	-6.1104	19.519	-11.488	-1.5818	23.1652	21.6058	0.1671	27.1019	85.509	-13.4868	11.8143	133.0675	-25.4209	52.0398	127.918	-19.9886	22.6223	148.2731	-17.8085	41.4434	145.0246	-14.9641	31.9398	136.639	-16.6623	1.5618	172.3472	-10.3696	62.1573	167.3534	-3.3361	20.83	187.1004	-28.388	52.4298	186.4954	-25.0126	12.2362	188.9161	-26.756	58.4201	186.9645	-18.594	9.8713	181.3885	-39.2014	65.4193	180.3361	-31.7036	38.9128	187.637	-38.7674	25.39	198.4307	-43.0095	52.2042	197.6261	-38.9268
K_0017500_H_she_P_1_1	K	17500	P	she	P	1	1	-0.716	-0.0561	0.1126	35.3821	0.7176	-0.4795	1.6803	51.3282	27.0376	27.3886	52.6612	25.5006	-2.7775	66.2127	26.8783	30.2205	67.1277	26.8658	-14.8065	82.2991	13.4733	37.3483	87.0535	12.3162	-34.1171	87.3561	-6.6044	52.3901	93.6227	-11.8723	10.7681	117.7529	35.3716	-22.0928	105.8539	23.4861	42.7593	115.1341	21.8147	-41.8743	123.4204	4.3731	56.6796	130.9802	1.3117	-33.2654	129.7964	26.5857	47.7328	137.0708	24.0208	-37.958	151.6644	30.9278	50.9847	157.9847	27.3976	-52.5515	147.8792	-5.2234	62.4665	159.5296	-7.5269	-55.6953	169.1181	-2.2839	60.0547	175.5868	-8.1563	-51.484	169.8445	6.3384	58.9595	176.8229	3.9076	-55.3571	178.4196	-1.3681	60.7338	187.1835	-5.2748	-49.6891	199.8119	3.0968	50.8426	207.2298	0.7226	-43.8243	205.5575	-0.7553	46.2943	212.9989	-4.8406	1.318	222.8879	41.4569	-2.4357	260.2039	0.1158	-20.8035	253.9493	-0.2973	13.1631	257.6789	0.7882	-3.8232	247.1395	-27.7194	16.5379	-19.436	-1.8526	3.2811	10.2944	-0.0442	30.5864	9.9374	-1.3697	-0.6	32.406	-8.8234	34.1017	31.7296	-10.1612	16.7685	-13.618	1.0524	16.8114	32.649	-1.4011	14.427	100.2742	-16.9136	-11.8564	153.4981	-26.5621	40.6233	153.3934	-27.6958	3.2464	172.6724	-22.4219	22.7492	173.7749	-23.5224	13.5365	152.3206	-20.6265	-20.5153	199.5367	-8.3606	45.6432	200.0943	-12.4835	-3.2681	216.1258	-31.3938	28.3707	216.8346	-33.4726	-13.4387	218.9346	-26.7424	35.7558	219.5941	-29.6024	-22.0396	212.8839	-43.5479	44.7024	211.6743	-47.8305	10.6666	220.4131	-48.0363	-3.5835	233.9903	-48.7397	25.9341	235.7562	-48.1809
K_0018408_H_she_P_1_1	K	18408	P	she	P	1	1	-0.0145	0.1722	-0.3481	35.9189	0.243	0.0649	5.4584	44.1387	28.8043	26.2466	44.8705	28.9899	1.5248	52.9557	28.1115	30.0295	56.0859	29.1296	-9.4797	68.5017	17.6691	38.0201	71.5588	18.5344	-26.2471	73.3493	0.3755	53.205	80.2256	-1.9405	12.08	95.562	37.5945	-14.54	88.8246	25.299	43.7486	99.1605	26.2925	-32.6001	101.1584	11.6688	55.5633	107.3752	12.6106	-24.5962	110.4121	29.7039	47.005	116.5522	29.1458	-32.21	129.1762	33.2624	50.7076	136.2598	31.574	-42.8814	125.2847	-0.4669	61.3314	134.531	-0.8144	-45.4352	141.15	-0.7395	60.5866	150.6486	-1.3467	-42.7756	142.6187	9.8644	58.7754	152.0556	9.1349	-46.2079	150.2796	0.3992	59.8653	159.9523	-0.3855	-41.2549	168.8049	6.922	53.542	177.0068	5.7447	-36.6335	174.6266	3.6052	48.3619	182.205	0.8304	4.9225	187.9249	45.0481	1.5018	219.3925	-1.6793	-16.799	212.7516	3.574	16.8149	217.4763	0.3922	3.226	207.6754	-22.0655	16.5111	-21.7935	0.5799	0.664	4.4809	0.3872	32.9009	5.8008	0.8864	4.713	20.0915	-4.0957	32.9607	20.1901	-2.8316	15.3181	-16.9535	1.2693	17.1141	19.8173	2.9185	19.1142	77.8841	-7.24	-2.4703	126.6343	-19.4251	42.0044	127.694	-16.9277	13.3757	138.9575	-15.1108	25.9383	140.675	-14.5798	19.4826	124.9913	-11.5206	-11.6254	166.0102	-5.1148	51.4436	165.7638	-3.8146	4.1644	178.6931	-25.148	34.4664	180.9783	-23.6141	-1.7412	182.9121	-23.2051	40.6451	183.9798	-22.4329	-8.3504	181.9259	-32.3332	48.823	181.6865	-30.9338	18.3201	181.6106	-36.6046	9.4474	194.0117	-34.7035	31.3794	193.3493	-36.087
K_0018712_H_she_P_1_1	K	18712	P	she	P	1	1	-0.2984	-0.0578	0.117	34.1376	0.5956	-0.6068	7.5505	47.0038	35.4046	29.2927	46.4265	34.33	4.0884	60.6983	35.6026	34.4517	59.6966	32.3703	-6.3506	78.7363	24.1241	42.9238	75.8125	22.0989	-23.7637	93.6767	-1.0149	61.6432	93.2251	-4.6899	19.5396	111.027	49.2663	-12.111	107.8277	33.8413	50.585	104.9745	30.234	-25.9167	122.1807	18.2313	65.4729	118.74	16.7266	-17.5049	129.1609	36.0903	58.6451	127.059	34.7041	-19.6272	150.2188	40.1261	62.8324	146.5967	36.6291	-31.6995	151.8322	3.71	74.5429	147.7192	2.3915	-28.4047	165.3562	0.3373	73.3918	160.2916	-0.747	-29.9501	168.8808	14.5548	74.5325	163.7587	12.4551	-28.196	175.2256	0.4479	72.2219	174.267	-1.682	-26.3772	189.015	9.669	72.4195	183.0184	8.5229	-20.8431	195.7939	5.9421	66.6971	192.05	4.04	24.9515	213.442	44.0406	24.3034	246.8947	-2.1096	7.9396	242.4301	0.066	40.3825	241.8791	-0.6965	23.9649	233.308	-25.932	19.2082	-15.2718	-3.3653	2.6266	13.9276	4.1091	34.3912	12.0537	2.3887	-1.0757	34.862	-3.3979	35.8642	33.8159	-3.9022	18.7877	-10.7362	-1.9267	18.4747	30.067	3.9428	17.4516	97.1805	-5.0108	-4.5227	147.342	-16.1677	40.548	146.67	-19.1904	9.4216	167.1241	-11.3572	26.6399	165.6458	-12.1015	18.4965	150.9241	-9.9094	-13.1673	191.2319	-0.0676	53.7968	191.018	-0.8418	5.0068	207.9085	-25.7693	33.9796	205.5386	-26.2902	-2.0199	211.4074	-21.694	41.6322	210.3634	-21.7922	-8.5682	206.3747	-34.7008	49.681	204.4845	-38.953	19.2863	212.6149	-39.6807	7.9934	219.5682	-43.6263	30.8001	219.2954	-43.8878
K_0016428_H_she_P_0_0	K	16428	P	she	P	0	0	0.3494	0.087	-0.2523	34.0432	-0.1854	-0.3173	6.2899	36.999	24.7908	25.9616	36.9113	24.7314	1.8112	49.1062	21.572	29.28	49.274	22.7213	-5.4721	62.4514	12.4694	35.3413	62.9604	12.0795	-20.9604	68.6619	-6.0152	50.2401	67.8271	-4.7217	15.1428	89.6019	31.2901	-10.1207	83.0719	19.5433	39.4709	83.088	18.9413	-26.1335	94.705	6.0591	55.4882	97.0019	5.2542	-17.6062	101.0586	24.8705	45.8568	102.2245	23.9417	-22.6206	121.796	29.758	51.5949	122.1972	28.9952	-32.1508	121.6099	-4.334	59.5115	123.1055	-4.2613	-32.5961	133.7794	-4.8367	58.3969	135.4167	-5.0242	-31.9254	136.4292	5.8244	59.7292	138.0111	5.711	-31.7763	144.3954	-1.4897	59.0168	149.0271	-0.2513	-30.3994	158.4781	3.2225	56.453	160.4007	4.8136	-25.129	162.852	-0.5432	51.0681	164.4519	0.2322	13.2819	174.9686	40.5648	12.2296	200.6222	1.7213	-0.4289	197.2456	3.0986	24.995	197.461	1.6123	13.438	190.2992	-22.7023	16.8208	-18.198	-1.3484	3.1509	2.9407	-1.1752	27.9814	3.2947	-1.3736	1.1287	19.2106	-7.2166	29.7681	18.8629	-6.1203	16.2939	-11.8664	-0.5666	15.2924	18.6946	2.0021	13.386	77.2654	-7.9047	-5.3475	120.2065	-18.5367	32.7042	119.7621	-18.8594	6.8561	132.6917	-14.7989	18.6082	132.0478	-15.7207	13.5229	119.4	-14.0257	-14.5565	154.4672	-8.148	41.6206	156.0918	-7.6638	0.7062	168.258	-25.7733	24.9885	168.0549	-24.4654	-4.5505	170.3914	-22.3188	29.9371	169.4918	-21.5314	-9.2675	165.2749	-31.645	38.0206	167.9105	-32.5109	13.812	169.1889	-37.2736	3.197	177.8613	-37.5247	25.2315	176.9819	-36.7316
K_0020465_H_she_P_0_0	K	20465	P	she	P	0	0	-0.1032	-0.0585	0.3002	28.6365	-0.8162	0.7829	5.4727	26.4062	19.7741	25.3858	24.7689	19.5041	2.7863	31.9728	18.3068	27.9702	31.511	18.7724	-3.5121	45.9117	10.519	37.0022	43.8401	11.5431	-16.2574	56.6357	-6.8129	49.7308	51.2372	-7.0079	17.0728	68.2827	25.582	-4.4698	63.4391	15.4991	39.6945	62.8267	17.0582	-15.5929	74.1607	9.9574	54.1697	72.9303	4.8812	-9.501	80.3208	22.801	46.0098	77.2655	23.3031	-13.5377	96.9331	28.9149	50.5658	93.3359	26.7469	-24.0806	99.264	-3.198	61.9169	95.4199	-1.6725	-22.3472	112.5577	-4.9062	59.4558	105.2471	-4.2314	-21.3993	112.8847	4.9268	59.8471	108.1629	6.7625	-23.0096	118.6787	-2.4345	60.8072	116.5354	-0.154	-18.0274	132.3665	4.3085	57.5548	128.9719	5.1247	-12.1483	137.3913	1.1327	53.6714	132.6111	1.9218	21.2645	144.3109	36.8475	21.5825	165.92	-0.9136	10.1088	163.0637	2.5931	35.6386	161.1041	4.2694	21.9359	153.7981	-19.6161	14.5706	-16.5012	-10.2541	4.951	-1.5967	-6.8695	22.0847	-2.6002	-7.4099	2.3417	8.6527	-12.2818	25.1693	11.006	-14.6607	14.6954	-14.1754	-9.5721	12.809	12.6322	-6.5678	11.7158	57.48	-11.9729	-6.0894	96.225	-16.9091	25.6994	97.1195	-18.6526	5.184	105.2538	-14.1622	16.8851	105.4203	-13.7424	10.993	94.6383	-14.5517	-14.4731	125.9318	-6.309	35.3779	127.0226	-7.3345	-2.694	137.1296	-22.6011	21.1992	137.7837	-22.5753	-7.2958	139.9755	-21.8992	25.8919	140.0921	-22.3565	-11.3914	137.2344	-26.7441	31.4535	137.5255	-28.184	9.7286	139.2478	-31.4333	0.3256	146.6036	-31.6622	19.5828	146.3262	-31.7467
K_0016509_H_she_P_1_1	K	16509	P	she	P	1	1	0.4534	0.7211	-0.6211	36.4808	-0.362	1.04	8.155	50.3362	23.6227	30.9088	48.3718	24.1459	3.9267	58.9352	21.7289	35.3586	57.1973	22.7795	-3.4498	70.8269	5.9176	44.2346	67.6818	9.2308	-19.1578	80.7118	-14.7528	62.1996	76.0268	-11.7278	21.3021	104.4993	32.9984	-9.7333	102.9524	18.6656	52.0263	99.387	22.6888	-22.4259	111.2639	-1.2901	67.4913	105.4468	5.8482	-13.705	118.5798	22.4778	56.9256	114.9317	27.3237	-18.7452	138.7496	24.7048	62.8685	134.4017	29.3546	-28.544	138.2073	-10.2346	77.6156	132.5623	-2.7834	-27.6363	153.1365	-10.7567	76.4627	146.9917	-4.2319	-26.9914	157.2379	0.7942	76.6292	150.599	8.8068	-27.8636	164.2713	-8.2156	78.7129	155.4097	-2.1807	-21.0446	183.5206	0.3464	73.6138	178.6637	5.4158	-15.7857	187.1612	-2.9776	68.7247	182.1918	2.6203	24.0497	204.1686	36.3414	28.983	229.6129	-1.5032	15.2238	227.9431	-1.5759	41.3349	226.7427	-0.3757	29.7632	218.1972	-27.0395	18.4227	-19.523	-3.7376	5.5168	6.0738	-3.2988	33.3088	2.4943	-3.9372	4.6797	25.0324	-11.0576	34.8986	22.7894	-11.5836	18.4075	-13.7407	-1.8786	20.7293	27.2393	-4.8232	25.7913	88.9846	-17.088	9.3116	141.3848	-25.8591	52.4883	134.8416	-26.2807	25.9435	145.0462	-20.5159	36.5065	145.1221	-20.0899	30.5601	138.6727	-21.1461	4.2387	178.326	-7.4555	64.4702	174.2097	-7.6343	21.6076	194.1256	-28.4251	47.6336	191.9757	-27.6164	12.5508	196.8783	-24.8237	55.651	192.8077	-24.3001	6.1986	190.501	-39.5331	64.894	186.6489	-37.9045	36.5277	194.8489	-42.0985	21.2651	207.7875	-41.4372	49.1469	203.9941	-42.7468
K_0017268_H_she_P_2_5	K	17268	P	she	P	2	5	0.2812	0.7834	0.1505	57.6079	-0.2183	0.0655	8.1636	93.3092	44.3125	41.5768	92.6909	44.2526	1.9924	119.7967	39.4862	48.0181	120.2719	39.0043	-18.4438	143.7304	21.533	65.7497	144.6182	23.2865	-42.4814	143.5315	-12.4923	89.8937	145.7864	-11.5573	22.4425	207.0763	49.477	-21.3202	189.523	32.3486	67.5235	194.0729	34.6441	-43.9368	202.5225	7.9145	88.5331	206.4801	7.6778	-33.4735	220.7937	33.9241	77.3064	223.11	33.7923	-39.0258	244.1233	34.1279	81.1703	246.2768	36.428	-61.1141	244.2056	-8.924	100.7319	246.8461	-5.0748	-63.1995	269.9665	-11.9791	103.7583	273.8994	-8.7069	-56.4514	271.2515	7.2762	97.8272	278.2304	9.2795	-63.9697	289.7405	-15.6867	101.8418	293.5663	-15.6182	-45.3637	316.4055	5.5159	78.1741	322.721	6.4947	-37.505	322.5022	-5.7326	74.0171	324.8694	-2.1721	16.3031	358.7134	25.7681	15.4106	393.3324	-0.4059	-6.6495	389.2703	-2.6772	35.6797	390.3993	0.1133	18.5398	367.9244	-40.9714	29.2902	-21.6338	-1.535	7.958	20.6101	2.4635	51.445	20.6041	2.8549	0.6359	71.17	-14.4418	62.098	71.0377	-14.8277	28.3188	-8.1081	3.608	29.7403	63.6073	0.7722	32.5363	174.3895	-25.1965	6.445	251.9949	-45.4985	60.579	245.1493	-45.4144	23.4916	281.8084	-34.8508	43.0932	281.3028	-35.5448	34.0733	258.1131	-32.2442	-8.0061	311.9383	-14.3976	76.5451	314.0836	-11.675	21.8586	337.4908	-46.682	47.9404	337.5085	-44.3881	10.7639	344.3737	-37.1037	58.2672	342.0175	-38.616	6.2816	332.8489	-65.1704	66.2131	332.9887	-65.7872	34.9345	341.6697	-59.5915	20.0273	359.7827	-66.514	50.198	357.9263	-66.0819
K_0017164_H_she_P_2_4	K	17164	P	she	P	2	4	-0.9208	-1.2643	0.4323	49.3844	0.0506	0.0395	12.1375	71.1547	32.8975	39.8997	69.7447	32.9117	6.782	87.2582	28.0684	46.8613	84.3269	30.794	-2.1302	101.083	15.1024	58.2374	100.5057	17.213	-25.2298	114.1148	-12.0206	82.5406	109.6	-7.0722	28.2393	143.9651	42.2435	-7.9306	137.6704	24.5907	65.0663	136.4385	28.5519	-24.1631	153.8392	8.0158	84.2776	149.3354	12.5422	-15.5283	163.4201	32.0099	74.3468	163.6801	33.6496	-19.7214	183.7256	33.7285	79.5776	185.4213	37.3061	-35.7045	184.8536	-4.7111	99.5358	182.4956	-0.3891	-35.9951	204.6582	-8.3698	99.9283	200.6867	-4.7566	-31.0204	212.3346	5.4063	98.0821	207.4761	10.3454	-34.1083	217.8585	-12.8844	102.242	214.2613	-7.499	-21.5269	240.2566	0.6943	89.6429	237.5906	4.5835	-13.1735	244.8144	-6.9935	81.4822	243.3666	-3.6314	33.7891	264.0108	33.3947	35.637	297.1778	-1.9723	18.6971	294.7245	-4.2969	51.5487	295.5666	-2.7149	37.7917	285.4998	-33.0173	24.0755	-20.4942	-4.7101	10.8858	16.7011	-4.3613	43	14.0225	-3.4818	4.2954	49.5392	-12.8863	61.5116	47.2946	-11.6626	32.9897	-5.1865	1.1556	35.5097	43.4184	-1.4137	39.9678	127.6473	-17.2852	17.6037	187.0934	-31.0546	68.235	185.7489	-30.8166	34.1944	210.3483	-21.9625	52.9722	209.1218	-21.2354	43.3663	191.0598	-20.0546	10.4712	235.5521	-8.5909	79.4091	233.3254	-7.7556	34.1497	259.7488	-34.3998	60.3537	258.2525	-34.6497	23.8807	262.7959	-31.3834	68.2334	263.2375	-28.7601	20.3196	254.9175	-53.072	75.9367	255.0899	-51.3295	47.8543	260.9643	-46.8538	35.655	276.4198	-53.0399	62.3346	277.075	-50.9812
K_0016288_H_she_P_1_3	K	16288	P	she	P	1	3	-0.3422	-0.1993	-0.0036	40.9847	-0.6492	0.0803	7.2114	73.0637	35.9057	32.908	72.2493	34.0925	-0.0233	84.7734	31.9013	40.5778	87.1142	31.5064	-9.6013	108.4879	14.383	49.7622	107.2298	16.0267	-29.0583	116.4392	-16.4225	73.2015	117.8145	-12.5735	18.3464	157.5728	46.9366	-11.7251	138.2785	25.7402	55.5112	140.8349	24.6403	-32.5221	162.7904	4.915	74.9191	161.1105	8.8657	-26.3678	174.385	29.6238	66.8013	176.0092	31.3254	-32.1406	200.7663	31.8458	71.6645	200.873	34.2639	-45.4701	194.9896	-9.4024	86.3611	194.6663	-4.1529	-46.607	214.0682	-12.0136	88.262	214.3884	-6.7702	-44.0541	221.6238	3.2338	84.9115	223.0946	7.8313	-47.0152	230.5699	-15.7107	89.9705	232.0554	-9.5317	-36.9695	254.0243	1.4802	76.8489	255.5556	6.1228	-28.8564	260.5822	-7.1064	69.6389	261.398	-2.2832	19.4924	277.1378	36.6376	20.2203	320.3246	1.6631	-5.2321	313.8982	-1.4542	39.8812	316.8517	3.8806	22.2151	303.8813	-40.1311	19.7344	-28.2548	-2.7031	3.0395	13.8535	0.4299	37.1308	13.1788	0.6553	0.7589	46.2417	-12.1168	43.5794	46.7109	-10.6136	20.6099	-18.4573	0.8868	21.6211	42.793	0.5188	22.9679	131.971	-22.0144	-2.4053	189.1372	-37.1717	50.0115	191.9213	-35.2539	11.5045	223.4299	-30.9123	33.6014	223.3344	-31.9752	24.0174	199.9895	-28.9865	-13.886	247.7467	-16.7348	59.2454	250.2343	-14.1065	8.4622	276.1458	-47.3728	41.8532	273.387	-44.5476	-3.5757	276.6584	-40.4126	54.1296	276.3697	-38.3551	-15.0428	265.1375	-67.8415	66.4425	268.4626	-65.4577	24.8566	279.9813	-63.9931	7.6954	296.2361	-69.0193	43.1624	294.7349	-69.5018
K_0016438_H_she_P_3_6	K	16438	P	she	P	3	6	0.1244	-0.0317	0.007	55.3297	-0.4289	1.3331	16.8387	92.8384	40.9454	51.1176	88.6129	41.8445	12.4202	114.186	36.975	58.4356	112.0024	35.5599	-5.2708	139.9225	14.6318	75.026	131.718	16.6521	-26.3574	143.6506	-20.9394	98.9252	133.4665	-19.9061	40.3889	194.7371	43.1781	-6.0096	179.9923	23.8818	81.2134	172.9963	24.9896	-23.8807	207.9851	-1.0771	104.4158	194.6749	0.1247	-12.6121	218.3729	27.593	95.1852	207.6981	25.9764	-14.9723	244.4176	29.2122	101.2833	234.3699	27.4563	-32.7372	241.8892	-14.8942	118.5162	226.6729	-16.8262	-30.9876	268.6983	-18.5582	121.2212	252.8167	-18.6509	-28.0456	271.2357	2.4723	116.6735	256.6444	1.8918	-30.3042	285.5964	-19.9127	120.2755	273.1949	-20.2108	-13.3972	308.6611	0.9127	106.3873	300.2864	-2.1505	-3.9858	313.9664	-12.7552	99.1689	305.9821	-13.4436	47.6051	322.4225	33.6036	55.4491	370.4619	-1.6488	35.8435	368.6032	-4.5482	73.7926	364.9694	-3.8207	55.5779	353.6698	-41.7183	22.4017	-31.0608	-4.3163	6.1219	14.5364	0.0504	50.2908	9.4705	0.8178	4.7703	66.5218	-13.9356	63.4057	59.7757	-12.2792	20.5646	-10.7507	-0.8435	32.822	59.1088	-2.61	44.8025	166.2952	-31.2033	23.6673	239.2187	-50.5512	77.9656	230.6057	-50.8726	44.5842	268.7961	-33.7791	65.1293	265.9145	-33.1445	53.1085	247.4203	-32.2391	21.7326	300.6459	-17.1385	97.0166	288.984	-15.7662	50.0429	326.2545	-45.7114	75.3352	320.5103	-43.3922	38.6633	328.7192	-38.703	88.1093	321.0386	-38.9433	30.232	322.0137	-72.6449	94.7633	313.0197	-73.7762	63.7773	328.5462	-60.6823	53.7453	346.821	-64.7746	78.1023	343.3183	-65.0448
K_0016326_H_she_P_2_4	K	16326	P	she	P	2	4	-0.12	0.0034	-0.5709	49.4518	0.0519	-0.3453	7.6326	92.381	38.8939	35.3346	92.7646	38.6325	1.7538	111.2243	33.9362	41.9505	112.626	32.533	-8.5082	134.7354	18.3737	52.0828	135.7253	19.3452	-33.2367	145.0203	-11.6684	78.2498	146.6738	-10.6322	19.7801	193.6119	50.7981	-18.2541	179.4039	28.286	59.4555	181.281	30.7053	-34.7059	198.4194	7.7901	77.4432	199.4672	11.5524	-28.8304	214.7247	33.2642	69.3224	215.4687	36.8095	-37.9194	240.733	34.198	75.5644	243.0317	36.878	-51.7499	239.7321	-9.372	93.5704	241.5226	-3.4631	-54.2857	260.737	-14.3932	93.8554	261.1815	-10.5594	-49.8451	268.9869	3.5505	90.2926	270.5231	6.7677	-55.0464	280.1946	-18.0683	95.6045	281.13	-15.1321	-42.1577	301.1581	2.8715	79.7205	301.5355	7.7508	-31.4932	310.3703	-8.5471	70.7211	312.1386	-5.7325	17.8838	344.8204	18.806	19.1764	373.4546	-0.7953	-0.5126	369.5386	-1.4651	37.9333	369.0067	0.0461	20.5918	361.4599	-48.4912	25.578	-21.3981	-1.0849	8.7682	22.2164	-0.536	42.9191	21.1159	0.0131	-2.373	70.748	-13.2032	53.042	70.8983	-13.984	25.9529	-7.0022	3.2199	25.5867	59.7184	-0.6462	27.1139	165.0488	-26.9007	-1.0301	235.4844	-43.6121	55.8005	234.7828	-43.8944	17.7202	259.9795	-32.7862	37.1977	259.877	-32.8632	27.4635	238.5604	-28.0784	-11.3769	297.1971	-17.47	64.7256	296.7809	-18.4534	14.6883	332.6054	-49.3195	41.2538	331.5647	-49.4347	-2.1703	333.7802	-43.3885	56.2939	333.3279	-42.6982	-7.4274	325.9548	-76.4872	65.0008	326.4707	-80.2874	26.8114	333.4243	-66.0019	11.8001	353.5067	-74.3805	42.498	354.053	-73.4998
K_0015603_H_she_P_1_3	K	15603	P	she	P	1	3	0.2479	-0.3074	-0.5458	48.1459	0.4386	0.0782	7.558	75.557	39.6638	37.5598	76.3581	39.3542	-0.9268	94.5393	36.3528	45.3314	95.9237	34.4528	-14.7315	109.966	18.2951	54.9451	112.0579	17.8181	-40.1134	122.7361	-9.398	76.6633	127.1064	-14.7206	19.7646	170.0865	52.2307	-21.8856	156.3362	35.4263	58.3837	159.5744	33.4988	-43.1823	172.2175	13.7783	77.8436	176.7599	9.9778	-31.2145	187.7765	43.7589	65.0768	192.7347	40.4217	-39.0714	210.8921	45.1683	70.0054	216.1273	42.3529	-57.1962	202.9595	1.9168	86.1879	210.5226	-4.2174	-60.1704	228.9734	-3.3187	85.6136	237.1935	-7.1094	-55.2111	235.0922	14.2505	81.9322	242.8369	10.5376	-60.7463	242.224	-5.5497	85.5857	252.1536	-9.2119	-49.5347	270.1531	14.0565	72.4788	273.9698	13.8277	-41.5674	278.5086	2.4655	63.5187	283.9559	2.7007	8.9341	306.3582	39.1895	6.2091	343.4833	-2.2291	-14.4972	339.5952	-2.7915	28.2475	340.7041	-0.0692	6.7345	320.0461	-37.7753	24.6693	-29.2553	-3.5779	4.7389	14.968	0.8429	43.7892	16.7427	0.2441	-4.0358	53.3884	-10.2323	50.6243	54.5363	-12.8823	24.4816	-15.2177	1.4247	22.8052	50.7592	-0.9448	20.6326	142.5049	-17.8941	-11.7984	209.4937	-31.0611	46.1314	210.5081	-33.4275	7.0854	238.3002	-21.6153	26.6795	238.8536	-22.432	18.8172	218.9013	-22.7233	-21.9501	265.1142	-1.0625	51.6947	268.0354	-3.8571	0.2883	286.5334	-32.3423	28.3677	288.3252	-33.9232	-10.2086	289.4031	-27.1921	39.4892	291.6348	-29.568	-19.1689	274.8109	-51.8674	46.762	278.846	-54.4202	12.8461	289.7564	-48.6822	-3.8254	301.3103	-57.6976	27.7705	303.0174	-59.1414
K_0016449_H_she_P_2_5	K	16449	P	she	P	2	5	1.5077	0.8869	0.1653	54.3444	0.2646	0.2385	4.2543	92.2611	49.7064	40.5857	93.4123	51.3665	-2.0747	113.1106	46.5841	46.4733	115.2658	48.9297	-19.8144	136.4713	27.9499	64.633	135.9713	33.1671	-42.3337	142.3293	-10.2724	90.8717	142.066	-2.3686	18.4633	191.5546	58.5385	-28.9179	185.5302	39.4185	68.7536	183.2244	45.3113	-48.2254	204.594	9.8864	92.1935	204.1456	19.1658	-37.8031	219.2186	42.4843	78.8048	220.7056	49.2093	-42.9508	245.219	46.7748	80.7296	247.0363	51.6481	-60.7179	243.7349	-1.2067	105.126	244.1939	7.5486	-60.8783	270.0655	-4.9103	103.3144	271.7278	3.4713	-57.049	276.9345	15.4796	99.2025	280.4823	24.2641	-59.0673	290.8513	-9.4476	103.1199	289.8502	-1.4254	-44.9584	317.5257	9.6519	87.69	315.9471	17.324	-34.7381	320.4361	-1.9961	77.7565	320.8593	2.0432	18.9963	349.3835	39.8035	20.4553	391.19	0.9569	-1.3322	384.8566	0.4053	43.0505	386.9322	1.3997	24.2219	367.3951	-33.165	27.9565	-30.9366	-7.2196	8.0169	15.912	0.6972	50.054	11.7851	2.0365	-1.0051	61.4239	-9.8408	57.6302	60.8993	-7.3781	28.8159	-13.5188	5.1066	26.7801	61.6583	1.0333	28.9494	168.5774	-17.2587	-1.3197	245.4684	-36.9037	59.7172	243.1623	-35.6109	18.8135	278.2035	-19.9173	39.094	275.9574	-18.8358	28.8596	257.0502	-18.9723	-9.8705	306.9344	-3.8798	72.7596	309.8949	0.698	19.0687	335.9549	-35.1856	44.6955	336.2326	-32.4245	7.6569	341.5273	-27.8879	54.1807	339.471	-25.802	0.753	324.6918	-58.1967	64.4444	324.5376	-57.8604	32.1849	339.9006	-48.4651	14.3164	356.3826	-56.2294	44.3409	354.3473	-56.837
K_0023613_H_she_P_3_6	K	23613	P	she	P	3	6	-0.3729	-0.687	0.0969	59.8897	0.1743	0.9755	8.5744	94.3023	42.7276	44.6159	94.8543	44.3846	2.4131	123.2093	39.0684	49.353	126.101	38.8467	-10.3673	147.0738	18.7056	59.0643	150.4656	21.1351	-38.0902	145.3811	-18.6245	90.5048	150.574	-18.0209	22.1022	198.681	47.5867	-24.8536	195.744	31.2699	68.0452	199.8505	31.4148	-49.2035	220.8817	1.283	92.8103	223.9899	0.7815	-36.0333	235.3423	35.0681	78.3676	238.5765	34.6743	-39.93	260.9564	35.5997	82.4477	264.3332	33.6594	-59.3987	251.4657	-9.312	103.0731	260.5263	-8.48	-62.567	281.1826	-14.2363	103.0484	287.9398	-13.6117	-57.8048	287.1661	6.2467	98.4318	292.4314	6.2907	-59.1171	306.1979	-18.4283	96.3352	311.9126	-18.1839	-44.4371	328.5304	5.4618	81.8547	329.4476	7.7789	-33.854	335.1819	-8.0118	72.7647	335.7382	-5.452	16.3369	363.063	32.1147	17.808	408.4573	-1.9816	-0.7017	407.0951	0.8343	34.4471	408.1317	1.5054	17.9737	389.9797	-43.5534	30.7486	-26.5478	-4.4394	7.9098	21.7967	-1.3891	50.521	18.5452	-1.6644	1.5991	64.0712	-16.2755	55.8592	64.7575	-15.9297	28.1952	-8.9387	4.8853	25.7808	62.2204	-6.9244	24.5362	175.3379	-32.5441	-6.9408	257.6518	-45.489	48.8116	257.1041	-48.1696	10.1368	294.615	-32.6719	28.6576	293.4264	-33.1199	20.12	270.4613	-33.0765	-18.7562	323.0438	-13.1267	57.0472	324.012	-15.4624	6.1263	362.4784	-45.1997	32.8003	363.4237	-46.7247	-7.2629	365.8492	-39.0364	44.9616	367.5748	-38.5938	-16.1827	363.1975	-71.7028	57.7595	359.3785	-66.1679	19.1799	367.2168	-63.0261	4.3762	386.3237	-70.8387	33.7775	385.1506	-70.6956
V_0016555_H_tog_P_3_6	V	16555	P	tog	P	3	6	-0.2206	-0.0777	0.0958	53.356	0.131	0.3515	7.6862	112.8951	56.476	48.5364	111.6671	57.2983	1.9802	137.6617	50.6395	56.1802	141.1116	52.9577	-9.7648	161.1667	30.0991	70.1439	162.067	32.3296	-42.6126	162.5269	-9.8501	102.1713	155.7468	-7.8269	30.4432	224.4304	65.2457	-16.5824	212.0579	43.4415	79.5439	212.8143	44.6114	-44.3141	238.7457	12.0471	105.5394	232.4386	20.2062	-31.2801	255.2127	44.9408	93.9215	251.2765	49.7122	-34.0531	288.7855	46.1831	96.868	287.0621	49.108	-53.1807	265.5092	-2.2053	119.3959	261.9342	1.6126	-58.8641	310.9147	-2.0862	124.8714	305.2501	1.4444	-51.8849	315.7514	17.7194	118.6816	314.184	21.3685	-56.4138	334.7148	-7.6908	125.2401	330.0183	-3.9631	-33.0301	365.6	15.7618	100.4628	364.7159	17.1229	-28.6097	365.9172	-1.5693	93.0242	365.2783	2.6061	32.0309	362.7682	48.9582	33.0826	437.8892	-0.3779	11.3981	432.7662	-1.3129	57.4742	431.5127	1.3202	33.4772	411.3608	-47.5504	25.8326	-22.2142	-5.8925	6.4901	34.4758	3.5406	47.0045	32.2361	3.6481	0.583	72.3803	-7.5601	58.593	73.8711	-5.8377	24.5788	-1.1137	7.1335	27.6084	66.7424	7.094	30.6571	194.6961	-26.4601	-1.3324	280.9215	-40.1823	63.3905	278.1072	-42.9706	18.7435	317.5074	-28.4171	46.2304	316.4072	-28.364	32.1418	287.5786	-23.7973	-7.9187	350.9362	-13.0633	74.3498	348.8286	-12.3944	20.1583	390.7475	-47.1603	48.6301	387.0523	-47.1248	5.6153	389.9497	-38.8694	61.5139	389.4824	-37.9697	-10.7956	378.985	-77.9804	76.4357	377.6282	-79.4047	32.0352	386.9155	-68.5176	19.851	410.7119	-77.3133	42.2436	407.4702	-78.5186
K_0021292_H_grp_P_2_4	K	21292	P	grp	P	2	4	-0.3825	-1.3386	-0.5048	54.6795	0.2495	0.1399	2.8325	104.3306	58.8654	40.8755	104.2589	62.2697	-4.4856	118.5667	54.705	48.2338	122.8506	55.8855	-15.4445	146.6784	32.3564	57.9907	151.1368	34.7527	-45.4509	155.7402	-6.2958	86.2653	157.0418	-11.2865	16.2796	229.4222	73.4175	-27.7158	201.6023	46.792	65.8274	205.1764	47.6989	-54.5568	230.372	23.7137	90.7064	234.1347	25.0898	-43.5198	252.6393	52.7878	76.1431	257.4624	53.493	-51.5184	287.0777	52.6204	83.2267	289.4731	56.9358	-70.2906	274.1462	5.9246	102.6508	279.2466	4.8878	-76.3456	305.7372	-1.4775	101.9456	313.8666	-3.4537	-65.1875	322.8763	23.2602	93.727	324.8273	23.5589	-78.142	327.1623	-8.1886	104.5505	334.0736	-7.4931	-55.0152	358.7844	16.8437	76.0238	365.9667	16.7301	-43.7202	366.9189	-0.3513	66.178	372.3562	-0.082	8.5144	388.8369	29.2524	7.8321	440.9782	-0.5926	-21.08	435.8708	-1.3637	34.4376	439.8375	1.1641	8.8502	420.261	-53.5947	28.6051	-26.9554	-7.819	3.1095	29.3609	2.4704	49.685	31.8734	2.7488	-6.7892	86.2202	-10.5498	57.1064	87.4097	-10.3256	28.0116	-8.7092	2.4991	25.468	73.1828	6.1435	20.7552	186.6685	-18.4179	-16.3917	276.564	-42.4233	47.0049	275.9516	-43.7511	4.7734	308.9907	-30.1287	23.2169	310.3506	-31.825	15.1305	279.3177	-26.3662	-27.6078	345.5781	-11.2626	56.1918	351.6935	-12.3912	-2.5169	388.3842	-53.4329	25.855	387.5136	-54.948	-25.6034	387.5974	-49.8894	45.8388	388.6168	-50.4039	-37.9587	375.6881	-83.0628	60.0868	381.3543	-86.5314	9.8613	386.5486	-76.3492	-7.0132	407.3924	-86.8499	25.36	408.8154	-86.2151
K_0019937_H_wel_P_3_6	K	19937	P	wel	P	3	6	-0.5993	-0.2922	0.4472	57.5738	-0.1937	0.9164	7.5877	100.1224	45.4037	48.867	99.616	46.8279	3.5039	127.7174	43.0881	53.6822	126.6748	44.5481	-6.8425	149.3779	20.9817	65.7755	146.4494	20.1244	-39.6312	163.8832	-21.3789	96.9455	157.1633	-19.6304	31.1592	219.7654	53.8986	-13.819	201.3457	30.5272	77.0164	200.321	31.7611	-36.8842	229.9204	5.8261	102.406	225.1522	8.2093	-28.5503	239.7358	34.3457	94.0475	238.4866	35.7459	-36.2033	271.9602	38.4264	103.2824	268.5698	39.6756	-54.6033	271.0591	-6.4157	120.9778	267.2216	-3.7906	-56.421	298.8482	-14.5314	124.2477	295.1567	-13.2655	-51.4016	305.7182	9.4617	119.5513	301.6342	10.3918	-53.1802	322.7711	-20.8001	123.3536	322.3047	-17.7362	-30.4117	351.2037	4.8973	99.6127	349.7732	6.6786	-23.1485	350.7057	-11.5015	94.7643	349.3055	-5.5013	36.0994	344.0872	40.4779	34.984	422.7443	-0.4211	11.481	416.9805	1.3653	58.3712	419.8419	0.8013	35.8413	405.636	-48.0807	29.6174	-26.0977	-4.338	7.2904	23.3017	0.7691	51.9753	21.682	1.5944	0.5518	78.9613	-17.1678	59.8355	77.7539	-17.7691	29.4243	-11.4479	3.9368	31.4166	72.687	-4.729	33.2865	191.2724	-36.4449	7.6168	274.7991	-52.4495	68.1245	273.8286	-50.7833	25.051	294.5567	-36.1569	47.8918	293.6259	-35.7497	36.9909	267.5875	-33.1971	-2.4538	334.6874	-20.2813	79.4274	335.446	-18.6207	25.4588	374.0366	-51.4097	52.6428	373.3965	-51.9102	8.4238	378.2891	-46.0977	67.1497	374.9428	-44.6595	-0.8699	361.5275	-92.9722	76.757	365.3514	-91.3228	40.1124	382.086	-72.3213	24.6864	400.6447	-81.7732	56.1988	398.3512	-81.1327
K_0017173_H_wel_P_2_5	K	17173	P	wel	P	2	5	-0.2629	-0.6178	-0.5769	62.0038	-0.1865	-0.0024	13.3767	100.0086	51.2584	51.8302	99.0707	51.7128	6.68	122.2485	46.1587	60.3031	119.3815	45.6703	-6.9078	148.5882	24.6187	73.8687	149.7036	23.6413	-38.9511	147.6963	-9.778	107.3137	146.8	-13.3468	35.8663	215.539	54.9944	-12.5667	193.4788	39.4788	83.9772	191.27	37.2251	-35.1567	217.708	16.6002	106.8236	215.2568	12.8384	-22.4492	234.3625	44.6907	95.0818	231.7493	41.7102	-25.1722	261.8323	46.0595	101.5571	260.3747	45.1196	-51.0813	256.6383	1.9593	121.5156	253.7548	-2.0004	-51.4976	288.6601	-4.4023	120.0636	279.7744	-9.2868	-44.7707	291.8602	17.3069	115.8345	290.4774	14.2165	-48.7034	309.8221	-10.7266	121.3464	305.9715	-14.5862	-24.4373	339.5681	8.9183	98.8901	338.1903	6.7524	-18.0612	341.563	1.2296	91.6311	339.5675	-1.9972	37.6953	362.6536	41.8069	39.3998	409.3496	-1.7783	18.7326	407.0695	-3.0413	62.031	403.4399	-3.4326	41.0731	389.0202	-48.6372	31.4144	-28.8664	-4.2358	8.7697	19.6779	1.4072	57.5209	17.9271	2.1322	0.8373	58.4352	-8.2764	63.7267	59.0449	-8.8941	31.1387	-8.5023	4.8909	32.8014	63.2466	0.3605	34.2467	177.8473	-25.2934	1.6822	259.4943	-38.4726	64.2483	259.2954	-42.0021	20.884	299.2959	-25.2842	45.9411	299.6486	-25.8629	33.5471	272.8466	-26.7454	-5.0725	325.5178	-7.2868	73.8389	326.7497	-9.7848	18.6041	358.3375	-41.6518	47.5434	356.7646	-42.8113	7.2149	363.2728	-34.4863	58.699	361.6041	-35.4037	-1.8667	348.5828	-67.7201	66.8783	344.6178	-69.0428	33.4527	360.8244	-59.735	19.3792	378.4866	-69.1605	48.7229	377.1292	-69.528
K_0019782_H_wel_P_3_6	K	19782	P	wel	P	3	6	0.2741	-0.2567	0.011	56.1046	-0.6727	-0.001	4.7623	98.3895	45.5038	40.8082	98.3853	47.6983	0.7079	123.8707	42.1698	45.658	123.8975	45.3368	-17.0444	146.3972	21.6394	63.408	148.6136	28.0867	-39.5903	147.6699	-22.287	92.5013	151.2458	-14.5455	21.7318	220.5718	55.2563	-23.2212	195.3015	30.0035	67.4158	197.3775	36.4837	-43.4356	216.3088	6.7009	92.2206	216.0131	14.087	-32.585	234.9988	37.1955	75.494	236.3719	42.1947	-40.0378	259.6932	37.4842	81.6756	263.1466	43.9708	-57.9237	251.1047	-6.1207	105.8262	255.4796	1.7248	-62.2377	279.4983	-11.7192	107.6847	281.8395	-3.177	-56.4535	288.0691	9.1816	101.2022	293.717	17.7895	-61.5722	299.3976	-17.2055	107.5135	305.8273	-8.4789	-45.9195	327.4555	3.6636	89.5976	323.308	16.3747	-32.9181	336.9455	-8.1922	74.1785	340.5716	-3.1357	18.703	365.1059	30.874	19.8511	407.9329	2.0823	0.2431	403.1723	-0.3612	39.9256	403.5459	2.3259	22.0131	386.2626	-45.4703	29.1599	-19.9419	-1.6324	6.1655	22.5624	-0.7301	48.7584	24.1597	1.0128	-1.0748	75.1427	-15.8655	55.5585	76.1658	-14.2328	28.0696	-4.1785	4.8292	27.2948	66.4839	-2.0783	25.5983	184.7316	-29.2135	-6.5725	261.5456	-45.3165	55.3655	262.802	-43.7062	9.8708	298.9238	-35.1385	36.3636	298.6514	-34.7068	23.6558	277.0497	-33.6896	-16.9935	320.5816	-16.8823	60.513	323.3128	-15.7676	7.9464	356.5113	-48.284	35.3506	357.3892	-45.1418	-4.4242	361.5363	-42.0394	47.0474	360.5597	-38.4563	-14.3585	347.6203	-75.213	60.1601	349.29	-71.3026	23.8647	360.6479	-64.8913	7.9827	378.3185	-71.9009	38.5818	379.8712	-69.8893
K_0016700_H_wel_P_0_0	K	16700	P	wel	P	0	0	-0.4558	-0.7697	-0.3	33.9148	0.147	-0.5994	2.8292	47.9604	23.2687	28.3989	49.0363	23.3141	-1.5812	58.6253	21.5472	32.1863	57.4877	19.8133	-11.5376	78.1568	10.2676	39.1164	81.2542	8.6448	-29.216	86.4883	-13.3511	55.4752	89.0479	-15.4384	12.7493	104.052	25.4833	-15.6966	97.2494	15.6684	42.3472	100.9886	13.1819	-32.4931	112.9394	0.0483	56.6644	117.2989	-4.1181	-24.4293	120.0151	19.4038	47.956	123.7899	14.1808	-29.8124	139.4067	21.8489	51.5439	142.2117	15.6528	-43.1973	140.0401	-13.3035	62.7233	144.929	-17.37	-44.3589	155.0339	-13.4342	61.2376	160.1639	-19.0094	-41.8674	156.4997	-1.7846	60.7998	160.8026	-5.8191	-45.3654	162.812	-12.3236	62.0808	169.7231	-16.0526	-41.2826	177.8249	0.2101	56.2831	184.5606	-4.3554	-37.0158	186.6201	-5.757	50.9046	191.3497	-9.6419	8.9944	192.2327	36.0815	4.9982	236.057	0.362	-13.8081	229.147	0.556	22.6409	231.4672	-0.2587	4.3933	229.1141	-31.4525	18.2194	-21.9048	-3.1998	4.2542	5.4178	-3.3769	32.1195	5.7688	-3.0502	3.5829	24.265	-9.6692	31.0274	25.4971	-10.178	16.3014	-16.1862	-2.302	16.9648	23.8717	-5.3578	14.1196	89.1658	-22.0414	-10.4701	136.8419	-35.0458	31.243	136.715	-39.1765	-1.7249	159.2165	-31.8184	16.0424	158.6027	-36.2324	11.1193	138.2243	-31.2579	-22.3744	180.3728	-14.0116	41.6384	180.8605	-21.6641	-7.5762	203.4482	-37.4638	22.6306	202.9915	-39.7807	-16.0447	203.324	-30.3647	32.5397	204.7433	-35.7128	-27.2154	200.4403	-47.7165	38.8022	198.0955	-55.2715	5.7809	206.8724	-53.5404	-6.1172	213.74	-53.4456	17.6094	213.0132	-57.4325
K_0017828_H_wel_P_1_2	K	17828	P	wel	P	1	2	-0.2634	0.0165	0.2371	39.3359	-0.0718	0.6302	5.4548	70.5519	32.3636	31.8941	70.6059	32.9648	0.3863	91.9744	32.3254	38.0027	91.2996	32.993	-9.5302	107.7067	9.298	49.1587	107.8425	11.5488	-28.091	117.3007	-17.8642	68.0485	113.2188	-15.3568	20.6341	151.8844	39.8599	-15.2566	143.0166	20.2123	56.4346	140.2215	21.1657	-31.0026	160.1869	0.5418	74.9131	155.5727	3.6453	-24.4752	174.2671	25.4409	67.8252	171.7915	25.3328	-29.6437	199.7645	25.5975	73.5679	195.3017	29.7535	-42.1077	195.1302	-12.5413	87.5353	192.49	-10.3718	-45.3482	216.4114	-12.249	90.1113	212.4906	-10.6997	-39.2993	224.22	-0.3011	86.531	220.9077	2.2326	-43.6455	229.5515	-15.2974	90.2325	225.703	-13.4527	-33.988	255.1884	-1.201	81.5743	251.6425	1.8003	-23.2907	262.8188	-9.4732	71.916	260.5332	-7.136	24.8016	278.7064	30.0145	25.5722	318.3453	0.5156	4.7242	314.5761	-0.2063	44.4438	313.9311	2.2579	25.846	301.7387	-47.5099	20.6903	-16.6534	-3.3278	5.3802	16.2707	1.0838	35.7363	17.1335	0.6051	0.9496	53.0405	-13.2241	41.01	50.9042	-9.8365	20.5569	-8.5213	1.3774	22.504	52.4041	-3.4044	25.6618	130.5429	-23.8252	5.3988	192.6285	-40.7274	52.2954	189.0296	-39.1564	19.1658	215.6014	-34.7703	39.6258	214.4276	-32.1024	28.7843	192.3686	-29.2909	-4.2092	251.0332	-21.0714	66.8951	246.6788	-15.4618	16.0592	276.0105	-47.1329	53.1558	273.8722	-45.9691	4.2009	280.2532	-42.4772	64.4944	278.7035	-39.6834	-11.4469	271.9803	-66.971	84.0683	268.3141	-60.3502	37.622	278.2218	-64.1079	21.6999	297.4138	-67.9613	53.0941	293.8846	-68.5992
K_0017827_H_wel_P_1_1	K	17827	P	wel	P	1	1	0.0127	-0.1489	-0.2744	32.4035	0.0471	-0.0565	6.4267	58.2725	26.8314	28.4576	56.4719	26.3467	1.5592	70.1282	24.8847	34.5491	68.5529	24.7568	-6.7321	91.8018	9.3003	43.3157	88.4337	8.055	-23.3045	103.0058	-9.4094	59.8912	97.9398	-13.4637	20.2099	120.9465	30.8907	-9.2391	122.4699	19.2691	50.0557	118.7591	17.5057	-22.0755	136.9122	2.382	64.8508	130.8229	1.2931	-14.8848	146.5004	25.4908	58.9337	142.8977	24.0458	-18.5802	169	27.6624	65.3335	164.7603	27.3529	-29.8293	169.3174	-9.676	74.2078	163.2158	-11.7004	-28.3264	185.348	-9.0241	73.854	177.9142	-11.1668	-28.3341	189.267	4.435	74.955	184.387	2.2906	-29.5864	195.0574	-5.4008	75.5738	190.7986	-7.5736	-21.171	216.5346	4.8907	70.4596	212.3966	2.3521	-16.8503	220.0694	-1.6377	66.2482	215.6397	-3.1161	24.7059	236.3393	34.8548	26.8944	271.3234	-0.2519	9.7686	263.7913	2.9274	44.0021	262.9045	0.8395	26.465	257.4214	-31.0279	16.2516	-18.7438	-1.3556	2.3782	11.0953	-0.0772	30.4958	11.6796	1.3931	-0.8196	41.9026	-10.2412	37.1733	39.9453	-8.2875	16.8333	-11.8875	0.0212	16.6596	38.9378	-2.2945	21.9563	107.0628	-16.9428	5.6099	164.2788	-29.2202	47.32	161.9383	-27.5953	18.5716	181.7722	-24.5365	36.3051	181.9195	-23.5929	26.5645	165.963	-25.213	-2.553	213.0832	-10.9759	59.0169	208.4072	-8.8816	15.4997	235.5829	-32.5574	46.1559	232.7294	-31.2939	5.4347	237.6592	-28.1445	55.8253	233.6294	-26.2875	-6.0624	236.2593	-46.8718	69.8087	229.1712	-44.123	32.7312	236.1792	-50.7039	16.3342	249.979	-52.4025	47.9933	248.3502	-50.6997
K_0016576_H_wel_P_1_1	K	16576	P	wel	P	1	1	0.139	-0.7011	0.027	30.6257	-0.2039	0.7505	0.035	45.5227	30.5799	23.1537	46.5667	28.4083	-3.3149	57.6618	30.4352	27.1097	62.8669	29.8715	-14.0244	75.2123	11.6326	35.2529	78.5744	12.3807	-25.907	84.5329	-11.9992	48.7639	91.3165	-10.1294	8.8023	103.2369	32.044	-22.2815	99.3333	18.306	41.6095	107.2154	19.5879	-35.1986	113.6648	2.996	50.272	122.8231	6.0121	-28.6378	121.4106	23.0543	42.7242	128.9205	24.6313	-34.7996	140.8064	27.1555	43.5319	150.9237	30.4505	-43.9259	140.2165	-10.3563	55.5885	150.8179	-5.2472	-47.5433	154.9917	-9.5088	52.6817	165.984	-5.5896	-47.2628	158.9656	2.2663	51.1169	169.1062	6.6151	-50.8249	166.6485	-6.5162	53.388	178.4508	-2.1502	-48.722	180.1631	1.7388	47.2177	193.2933	6.0467	-43.7346	190.0857	-4.0725	41.028	199.8984	-0.0437	-4.0841	201.7274	41.1528	-7.2566	242.5791	0.0619	-22.2602	234.9458	-1.1094	8.0961	239.6474	2.706	-2.3622	233.2098	-26.6478	15.6192	-19.9868	-1.9384	3.4896	7.5515	2.6855	25.5531	5.8727	2.6181	-1.261	28.6036	-6.3457	27.9165	30.1879	-4.7434	15.6064	-13.7153	-0.0326	13.2524	23.3889	3.0171	8.4668	92.3245	-9.5941	-16.8089	139.3791	-23.7724	23.4628	142.5132	-22.1306	-6.4717	152.7782	-17.6097	10.4849	154.9031	-16.4267	3.61	140.0491	-17.3108	-33.8329	180.6583	-9.77	27.3195	188.3042	-5.6778	-18.5763	204.4428	-29.3686	11.7686	205.8053	-29.5686	-29.1308	205.6413	-27.5052	18.7626	210.341	-24.0073	-35.6853	202.9323	-43.1423	29.5441	209.9423	-39.0265	-2.8169	209.4461	-44.1463	-16.8501	216.4149	-47.114	8.3784	220.1104	-45.0451
K_0016188_H_wel_P_1_1	K	16188	P	wel	P	1	1	-0.4688	-0.2149	0.0261	34.0506	-0.0524	-0.3054	6.6497	53.6882	29.9203	30.653	52.6367	28.4297	4.5101	68.3634	26.9384	35.242	66.0353	26.1131	-3.1861	82.1998	13.2283	44.4271	82.2094	12.7429	-18.4888	88.1298	-8.2459	59.8965	89.7513	-10.9706	21.0549	110.7905	30.6638	-4.3434	104.8025	19.5447	47.5127	103.0398	18.5269	-18.6137	117.8173	3.8665	61.6142	115.6024	1.8227	-12.1526	126.6031	23.3007	56.5724	125.1522	22.4399	-17.0613	146.7603	25.528	61.7542	145.9143	25.9733	-26.4427	143.9369	-10.8813	69.5022	143.6375	-12.527	-26.0666	158.3766	-10.5067	69.2383	157.67	-12.1192	-24.9575	162.1081	1.2257	68.017	161.7567	-0.4477	-26.8665	167.876	-8.663	70.4315	168.1833	-9.8193	-24.6485	186.3598	0.7867	67.9234	186.9371	0.6538	-19.0098	193.4776	-4.7335	63.804	192.526	-4.6622	22.3064	210.4554	36.2848	22.5801	239.873	0.5919	2.6507	231.0294	4.728	37.4872	234.6488	0.9012	21.9175	227.7179	-29.8487	18.6172	-18.2489	-1.6677	7.7715	7.4815	-0.7354	29.0746	8.7589	-0.022	5.754	27.3088	-6.3302	30.9231	27.5303	-6.0523	17.8414	-12.0621	-0.3467	18.2102	28.6369	-0.718	17.9868	93.2222	-14.4785	-0.9848	136.1391	-28.3431	35.1407	137.5691	-27.4122	7.6072	161.4249	-25.4544	27.0363	161.7192	-24.7269	17.4695	141.3164	-23.2808	-13.6037	182.8387	-15.0232	44.8136	185.1352	-13.7862	0.8044	201.0128	-34.9626	32.4308	203.3742	-34.8723	-6.7142	203.0044	-30.9625	37.8209	204.9976	-29.1931	-15.8718	195.8671	-48.3655	49.8457	200.7779	-46.1834	17.1582	205.2387	-50.3287	1.7016	215.7623	-53.0647	32.1731	216.7565	-51.6346
K_0016720_H_wel_P_1_1	K	16720	P	wel	P	1	1	-1.2302	0.2066	-0.6522	33.7329	-0.1358	-0.1245	6.7062	55.2524	25.5215	30.5981	52.6655	26.2235	4.2333	66.5238	24.3571	35.2569	63.4113	26.7943	-1.3572	94.9723	10.2495	47.7537	90.1203	12.9014	-16.6951	103.9578	-14.535	68.6803	95.268	-9.631	23.986	117.6844	35.1464	-4.1894	121.1824	18.1798	54.4752	115.2565	23.0268	-17.4745	139.6079	1.2942	74.6369	128.5581	5.6645	-10.1663	147.1257	23.5195	65.2292	136.8528	26.0218	-12.2381	171.2701	24.4403	72.4639	159.8979	28.5218	-22.0663	171.0076	-13.4583	86.4024	158.7834	-6.7964	-20.1301	186.9067	-14.1005	87.1471	173.4164	-8.0564	-19.2266	191.4398	-1.3004	85.3538	179.124	4.9845	-20.7539	199.0055	-11.4223	89.1453	187.4092	-4.4432	-13.9854	218.5727	-3.4537	84.3262	205.2407	3.6719	-7.7061	222.2986	-7.1135	80.4227	211.9441	-2.2968	35.229	233.08	35.4021	42.9367	270.4793	-0.3708	24.5669	266.962	-3.2121	57.5271	263.9001	-0.4136	41.5393	256.9859	-37.4844	17.3091	-18.7114	-0.4718	5.4638	9.9886	-0.7999	29.9444	10.6982	0.1396	-0.7287	41.0434	-8.7835	38.8819	42.5253	-8.0083	17.926	-13.5234	-0.8227	17.4455	38.5832	-3.0945	21.6624	105.7104	-16.487	0.2586	163.1623	-31.2075	47.2384	160.3427	-31.9913	13.446	181.4132	-25.2264	33.6945	180.1283	-25.8826	22.825	163.3789	-25.4522	-6.2413	210.9983	-12.9583	57.2106	208.8655	-12.3505	11.0561	234.8922	-38.0378	44.8946	231.6624	-38.2604	0.9279	236.4853	-32.1134	54.9786	234.0031	-31.2934	-9.8482	230.1301	-51.5375	65.4595	226.0058	-49.4381	27.6425	235.8175	-54.3053	10.0372	251.3275	-56.1475	50.6034	248.0506	-55.8669
K_0018711_H_wel_P_1_1	K	18711	P	wel	P	1	1	-0.9942	0.6748	1.0537	32.6603	-0.8787	0.3568	3.1981	55.3939	27.7281	27.5172	55.6232	27.8127	-1.157	61.9097	25.8512	30.7606	62.0944	23.8128	-10.9187	85.1695	15.7714	38.9454	85.0213	14.3497	-29.2705	97.667	-6.2279	55.5141	98.6418	-9.7463	15.9816	110.9207	39.1079	-16.9934	109.8828	24.8043	45.3223	111.9297	23.6092	-32.4963	126.9619	9.4879	59.535	128.0024	5.9014	-24.7283	133.9509	28.5062	52.7517	135.3779	26.419	-28.727	153.3393	33.412	57.8175	156.4216	27.4678	-45.8236	157.238	-1.4744	68.0964	160.124	-6.9245	-45.3781	169.3334	-1.6841	67.8235	171.1856	-7.0041	-42.4473	172.7168	8.2473	64.6602	175.3949	5.0372	-44.6191	181.751	-2.0894	65.4208	186.1048	-5.8854	-39.5608	200.897	5.6262	59.3302	204.0105	1.9609	-34.4676	206.7309	0.7785	55.2063	208.138	-2.4441	11.9386	217.9373	43.8644	7.968	259.408	0.4136	-7.2892	252.9174	0.5248	23.8521	254.7439	-1.6762	7.1616	244.6592	-29.4731	16.2602	-11.9707	-0.1915	1.5068	12.5825	1.1494	27.5312	15.0551	-1.8758	-4.6769	37.6203	-4.1121	29.8684	40.2286	-8.5855	16.0641	-7.207	1.2352	14.8742	30.1987	2.3636	11.3365	102.3347	-14.7721	-15.6006	147.5239	-25.6713	29.8801	148.8936	-29.7789	-0.9703	167.8491	-19.9492	14.962	169.2062	-21.5007	8.3279	150.5168	-18.4397	-26.7145	196.6617	-5.8176	39.0911	200.1669	-10.4888	-10.2572	215.208	-30.36	20.4515	217.9945	-32.0715	-21.8621	217.9991	-25.1241	29.9252	220.8104	-27.6856	-31.1524	208.2871	-39.0785	39.7455	215.7604	-43.4327	2.3882	217.7064	-49.969	-13.6048	226.2604	-52.4381	16.4381	228.4608	-55.363
K_0016574_H_wel_P_0_0	K	16574	P	wel	P	0	0	-0.2137	0.7105	0.2692	32.0644	1.5675	-0.0407	0.5762	53.4602	31.8525	26.6533	54.5506	33.2918	-3.406	63.6445	29.5704	31.2562	64.6285	29.2727	-9.5088	81.6128	14.5885	36.3599	83.3817	16.7639	-26.4366	96.0958	-4.6364	55.1202	97.5158	-4.3675	11.7921	115.6507	41.1122	-19.3644	116.105	23.4579	43.4808	114.3013	25.9382	-31.3517	132.1186	9.3796	57.6214	133.3065	11.4044	-24.9033	141.6775	29.3928	48.7324	142.7083	32.3453	-30.0777	163.0114	31.693	53.2749	163.3226	32.55	-41.0684	160.57	-5.618	66.131	159.2093	-1.8113	-40.2602	175.4689	-5.9326	64.315	176.2425	-3.2885	-38.518	180.9934	6.2915	63.5321	180.7734	9.0293	-41.8055	187.2128	-2.1762	65.2991	187.0343	0.0318	-37.6624	206.0519	2.04	60.1877	208.4227	5.9914	-32.0804	211.8274	-1.9038	56.9365	211.6081	1.8396	11.2254	227.985	39.367	10.823	262.5073	2.5754	-3.0822	258.4887	2.4541	27.7704	257.612	1.9331	13.6477	248.6429	-32.8986	16.123	-16.5852	-2.2295	3.689	10.1994	0.4857	27.0141	9.866	0.4055	-0.3289	34.9245	-7.499	30.0392	35.3517	-5.5384	15.9845	-6.3481	1.2015	15.0337	32.5029	0.3782	13.513	103.2593	-14.4858	-9.4575	154.7942	-25.0409	31.8158	153.8792	-25.799	4.4854	177.6809	-20.9791	19.4858	175.951	-20.4026	12.1389	159.5753	-19.0932	-19.8996	203.5904	-8.7474	42.7289	202.9899	-8.5289	-3.8733	224.6444	-33.9258	29.2156	224.0131	-32.8832	-13.8657	226.7084	-31.5231	35.8466	226.2368	-27.569	-23.9946	218.0508	-48.9147	48.2867	218.1824	-47.3583	11.4943	224.0898	-51.3181	-5.0823	239.6918	-52.808	27.869	240.6905	-54.4551
K_0016699_H_wel_P_1_2	K	16699	P	wel	P	1	2	0.0866	0.8576	-0.1578	37.7626	0.0418	0.2096	11.3969	66.8462	33.7741	36.2542	64.3924	33.7637	7.882	80.1931	32.4966	41.9557	78.2939	32.0942	1.8597	93.5988	15.3252	50.3402	92.5568	15.0378	-17.708	114.4473	-7.6442	70.9225	106.5789	-7.6488	28.3621	131.0752	41.0648	-3.099	130.3869	25.3684	59.5588	125.4323	24.867	-18.1932	149.8679	9.0736	78.177	144.0605	9.1202	-9.6848	159.9456	28.7928	69.6363	154.7892	29.763	-13.2971	185.0535	32.4145	78.7341	179.8299	35.4081	-24.6401	180.5344	-4.8955	88.482	174.7979	-2.8958	-23.8558	200.5523	-6.8753	88.6497	192.6974	-4.0635	-22.7132	205.6494	6.4108	89.3509	198.3628	10.2876	-25.2839	214.4094	-5.1858	92.403	206.4227	-3.9056	-13.9856	237.2336	1.8425	83.6802	230.7823	5.4487	-9.4403	241.6769	-3.3712	79.1955	235.5714	0.2083	35.2392	255.5682	36.7028	39.1146	295.7834	-3.0895	19.5661	291.0175	-1.4168	55.3722	290.3074	2.1001	38.7542	278.4117	-37.38	19.3212	-20.9476	-0.5571	3.5587	13.059	1.842	32.8822	12.5555	1.0501	1.4658	42.0231	-7.4593	35.6553	42.6508	-7.9486	18.9683	-14.3393	1.3215	19.2335	38.5749	0.778	18.3238	118.7364	-14.4335	-6.333	171.7718	-25.719	41.7832	174.603	-25.8077	8.9552	196.6783	-18.9741	26.6234	195.9404	-18.9476	16.4784	179.9023	-19.2045	-14.5459	226.3713	-8.9776	47.739	227.374	-9.8794	0.1799	254.6303	-36.2753	31.6396	253.6483	-35.8187	-10.8319	256.0424	-31.3467	44.3564	256.9183	-30.8106	-23.5105	246.6712	-52.5157	57.6882	248.8131	-52.8019	17.4599	253.1503	-54.8268	1.5206	271.0291	-57.4704	33.2555	270.0817	-56.8594
K_0018405_H_wel_P_0_0	K	18405	P	wel	P	0	0	0.0588	2.1126	0.4247	33.5859	0.0578	-0.5093	12.5228	47.6786	29.8922	33.9684	45.1233	29.1837	11.3418	62.2914	28.635	39.8567	59.351	26.6021	4.222	85.394	14.859	50.795	77.7594	13.0416	-12.1121	98.2505	-5.667	69.568	86.4216	-7.9807	32.2073	105.499	35.6359	2.9208	109.6056	21.6353	62.1026	102.8952	19.1699	-9.1266	131.2415	7.2452	78.0502	117.5429	6.0942	-0.7847	136.83	26.1909	72.938	125.9536	25.1814	-2.1368	160.9892	29.2635	81.6553	149.0914	27.4089	-14.8281	161.8421	-4.7637	90.9473	145.3608	-5.7453	-10.179	176.0722	-7.5207	90.482	161.5754	-8.5878	-8.7044	181.5382	5.0931	91.3863	166.352	3.2823	-10.1991	190.1425	-2.4801	93.5227	172.9308	-6.5879	-2.1782	206.7128	2.4767	91.9624	193.6776	0.2496	4.3371	210.5073	-2.5951	87.2781	198.1217	-4.2181	48.376	219.5658	33.407	51.1473	250.327	-1.1533	37.716	248.4705	0.7114	65.1591	244.8046	0.6111	52.0036	241.0136	-34.5833	15.509	-15.2231	-2.2218	1.9881	11.7836	2.1724	33.6184	11.2871	2.0594	2.2943	34.9572	-4.9124	34.695	32.4591	-5.5374	15.7819	-9.8105	1.0914	17.389	36.1949	0.5788	23.6069	100.8384	-14.7278	9.612	154.7516	-28.4468	50.3586	152.9259	-27.1823	23.5697	170.3463	-23.6103	37.3134	169.8477	-23.317	29.1754	153.1965	-22.6988	2.6652	201.7984	-12.3794	62.2367	197.5164	-12.136	19.2745	223.0448	-35.2737	51.8635	221.2921	-37.0933	10.3935	224.5811	-32.5371	59.367	221.0122	-30.4488	-0.0978	221.4905	-47.0151	72.4758	211.7486	-47.0413	34.8655	225.1616	-54.1097	23.7241	236.726	-53.8362	53.2141	233.4214	-53.0737
K_0016575_H_wel_P_1_1	K	16575	P	wel	P	1	1	-0.7852	2.4955	1.0852	31.4315	0.9607	1.3234	3.186	42.763	24.7165	24.6021	43.7695	23.6203	-0.1485	54.6044	23.2337	26.4972	56.8742	21.843	-9.4082	67.7562	11.2244	32.5213	68.8232	9.575	-28.7495	78.6924	-8.0047	49.45	82.909	-12.0374	11.2057	96.3604	28.5282	-17.4761	91.8507	14.936	39.9873	94.9913	13.2662	-32.4408	103.6561	3.0647	50.6032	107.5536	1.6117	-24.1932	111.4853	20.8028	44.7922	114.1412	19.0129	-30.106	130.2349	25.5128	49.3073	134.4784	21.1729	-42.7687	134.2063	-9.9996	58.6257	139.3451	-10.4838	-43.2383	147.9991	-10.2794	55.5529	150.1241	-13.2819	-42.5659	148.2767	-0.9236	56.5704	152.3846	-3.0083	-45.3972	156.4158	-7.6969	58.6985	160.2936	-10.2321	-42.6193	175.1882	-2.4159	53.2422	178.7777	-4.7849	-36.6883	180.9397	-6.1336	48.02	181.8157	-6.4159	6.7478	180.4558	43.5097	3.8173	225.8624	-0.0471	-12.4207	220.1442	0.0943	21.8424	219.9774	-0.9292	4.2464	212.688	-28.4208	16.2696	-18.996	-3.869	2.6272	3.9976	-1.4725	28.3246	5.6796	-2.9056	-2.596	21.0409	-8.5325	28.2934	21.9236	-11.7988	15.8812	-10.871	-1.2215	14.802	21.4064	-3.2145	11.7935	82.6672	-19.0071	-9.3665	127.2043	-31.0539	30.2471	128.593	-28.6034	2.5278	143.2673	-26.4062	16.97	141.442	-25.2173	11.9023	127.5733	-24.0389	-23.5858	169.5775	-15.9567	41.1779	172.9365	-12.2113	-5.7717	186.6092	-34.7839	23.2499	186.9493	-32.1334	-15.5404	189.0289	-30.5859	31.4842	189.6494	-28.3263	-24.3265	185.3884	-44.4274	43.015	185.8783	-39.1682	11.1486	189.7254	-48.9672	-6.0842	201.4329	-49.1903	24.3407	202.0478	-46.6727
K_0024750_H_wel_P_3_6	K	24750	P	wel	P	3	6	1.3275	0.1559	-0.7079	56.8689	-0.2166	0.1059	8.9538	99.3128	51.3796	44.9309	100.0583	50.4837	2.2087	118.4522	45.5005	50.4461	122.6476	45.8083	-10.1429	151.041	23.9255	60.2685	152.1315	23.6986	-40.8783	153.4111	-12.3385	92.9346	159.3408	-17.6615	25.0878	217.0926	54.5128	-19.9319	191.1174	29.6631	66.6055	188.5715	32.0737	-42.8157	217.9444	10.1819	93.166	219.8833	7.7933	-35.6477	229.9501	35.7446	86.5246	233.4563	35.7136	-41.5456	260.1271	37.4926	89.2752	262.7976	36.551	-58.3185	251.305	-7.2881	105.4496	254.0189	-9.1185	-60.6176	284.0561	-11.0246	105.585	287.1668	-12.4289	-53.1854	290.4777	11.1462	101.3025	292.7558	11.3247	-60.4919	308.8058	-18.1442	104.5023	311.4448	-18.5706	-37.7924	335.4744	6.7519	81.8767	336.5095	7.6773	-29.9008	343.0145	-10.3214	74.8847	344.2308	-9.8124	21.9049	354.5786	32.157	20.5951	405.0927	-1.4082	-1.5691	398.5029	-0.2631	39.6881	400.7588	-1.0367	18.2281	391.5765	-49.243	29.687	-23.1397	-4.2436	6.1249	22.8222	0.8852	50.5122	20.3459	1.0497	-2.0551	70.4013	-11.6115	55.5281	73.5011	-12.5971	28.8964	-5.4234	5.5787	26.5943	70.5188	0.2617	22.8014	185.6795	-34.7016	-11.8385	260.5141	-53.3769	50.7218	262.3278	-55.4929	9.0287	289.6003	-39.0254	27.6365	290.5051	-39.1832	20.3588	267.9532	-36.0463	-20.8902	324.679	-20.3945	57.2563	326.9192	-21.3972	3.3244	365.1261	-54.5375	28.8585	364.1821	-54.5098	-10.2542	362.8954	-48.1279	41.5338	365.278	-48.8856	-21.4533	351.246	-87.4694	54.8556	356.2831	-88.0505	15.4769	368.085	-73.7971	0.7522	389.3462	-78.2709	29.8108	389.0165	-78.3475
K_0024678_H_wel_P_3_6	K	24678	P	wel	P	3	6	-0.7981	-0.0173	-0.226	50.9358	0.0578	-0.1984	0.2608	101.2325	54.5323	38.899	103.0408	55.2736	-5.414	127.4787	52.5582	42.4234	135.2132	51.6968	-23.749	154.3951	26.6156	56.9088	157.8815	27.9716	-54.1462	153.5858	-11.9472	85.2257	157.1656	-14.5362	11.9113	214.2187	61.1366	-32.263	204.5126	37.4553	61.878	211.7786	39.1926	-55.7196	226.9248	12.4398	85.0648	234.8967	11.3539	-50.9728	245.6892	37.7168	76.1578	253.9545	37.6352	-52.418	274.1493	39.5036	77.0514	283.093	39.5546	-73.0761	267.9021	-5.7704	96.7751	277.8366	-5.9726	-76.9743	295.5964	-12.9007	96.5774	308.1029	-13.4039	-71.2318	303.1192	10.911	93.6166	316.4236	9.8281	-79.084	321.6327	-17.3999	95.5109	332.3685	-18.7413	-60.2578	344.4328	9.278	74.5224	354.1513	8.9098	-48.8451	349.6432	-9.7186	61.5359	358.9074	-11.1472	6.8629	355.9115	39.5744	0.9948	428.3449	-1.7977	-21.9778	425.1559	-0.1987	27.3411	426.1978	-1.8745	2.9271	408.4861	-53.6816	27.6134	-33.4868	-2.1091	4.5946	15.7911	1.2746	48.4395	14.8745	0.9005	-7.1782	70.8537	-16.0011	58.2561	72.9776	-15.0473	27.0822	-16.257	8.0375	25.2215	61.1179	1.271	19.7511	188.0657	-33.425	-18.719	273.9222	-50.5424	49.0281	278.4831	-53.3109	4.1677	307.9558	-42.6532	26.3802	307.2725	-43.1426	16.9793	281.4217	-39.3918	-25.4719	337.3964	-21.0095	52.8084	343.214	-21.5154	-3.5477	380.5744	-57.1016	25.7406	382.9039	-55.4744	-19.5138	383.5701	-48.2837	37.627	385.5748	-47.552	-28.1136	370.4683	-90.3531	52.8935	377.8358	-89.4295	11.4971	384.8553	-76.5305	-3.6581	406.9397	-82.7209	25.6704	407.4708	-84.0561
K_0017291_H_wel_P_2_4	K	17291	P	wel	P	2	4	-0.2322	0.0955	0.3528	52.4129	-0.4168	0.3824	6.4909	96.8621	47.8103	36.4243	96.8604	47.0199	-0.0539	119.7342	45.649	41.6525	123.5293	45.2625	-16.8071	143.2312	19.7543	54.7357	149.7865	20.961	-44.673	153.8725	-15.8065	83.5695	159.8617	-15.9092	17.2216	202.5694	53.6085	-25.2941	190.7833	33.2096	59.0335	193.4351	32.8929	-49.4707	209.7378	9.1556	81.0234	218.0091	12.0779	-42.5365	226.1277	37.0624	73.2472	233.5937	37.5699	-48.543	251.0997	41.5685	77.661	259.0351	41.1725	-66.9517	249.1475	-2.4908	94.2432	260.1085	-2.1877	-72.6994	271.7386	-10.3626	95.8713	284.4795	-8.9696	-68.7726	283.7816	8.3516	90.0791	295.9954	11.1063	-73.341	292.7175	-17.5456	94.0697	306.7608	-14.6558	-58.8206	319.513	6.5637	72.7455	332.2741	8.3118	-48.9371	326.226	-9.7724	63.8166	334.7042	-6.6198	4.2993	357.6202	28.0482	1.8074	401.0882	0.7596	-18.165	397.7344	-0.5547	21.5099	401.0406	0.5957	4.8372	386.9748	-51.0551	27.0683	-22.783	-2.8023	6.2237	22.9755	-0.6842	45.8157	22.8988	0.079	-6.3347	74.6444	-15.5373	56.375	77.899	-16.7237	27.0138	-5.6652	3.9048	25.4102	63.1925	-0.6061	21.0728	180.07	-30.5487	-9.6121	251.4243	-45.875	47.3503	255.102	-44.7001	8.5094	282.0922	-37.5286	29.4933	282.472	-37.8903	18.1239	260.0113	-33.1745	-26.4951	313.2982	-19.8643	57.0794	322.665	-21.4709	-1.8419	353.9568	-57.6443	29.9592	357.8231	-54.0201	-16.5984	354.9853	-49.7009	43.1923	360.2516	-48.7054	-23.8357	345.2304	-86.5794	56.0038	353.6754	-86.4068	13.3251	361.368	-74.9618	-2.678	379.1121	-84.4278	27.9606	380.5616	-83.9994
K_0016718_H_wel_P_2_5	K	16718	P	wel	P	2	5	-1.7708	0.2485	-0.6602	57.204	-0.0127	-0.3923	12.2138	111.9332	51.1777	45.7643	110.5592	50.2029	6.2205	143.265	46.9298	53.9735	144.778	46.3135	-7.737	157.3675	30.106	69.3844	153.3896	27.7376	-35.5222	168.7062	-8.3176	97.7608	164.5624	-9.7973	33.234	215.6782	58.4075	-15.6019	207.3445	37.4115	79.4487	203.3823	37.2961	-34.9906	232.9184	14.677	102.1825	226.535	15.1979	-25.4469	251.0082	37.7168	93.3422	245.2381	39.8465	-29.2995	278.6463	40.7629	97.3615	273.2256	40.6995	-50.1392	274.5081	-3.4937	120.8992	270.1553	-2.3619	-52.234	300.7585	-9.0257	122.9013	294.0273	-8.3443	-45.0433	311.93	8.2568	118.2184	305.267	10.8726	-46.9472	325.6998	-18.0077	121.7865	318.0039	-15.9332	-29.1626	355.0728	5.6934	106.4778	346.1242	8.4682	-20.5363	362.3911	-7.8538	95.4278	358.5172	-6.1961	39.4089	394.0484	24.656	41.8179	422.7748	1.1433	17.8647	422.9644	0.0208	63.0145	421.9884	1.001	42.5201	406.9141	-44.1068	30.8267	-20.2313	-1.3394	7.9063	26.153	4.2148	53.7175	26.0774	3.4465	1.5471	80.477	-10.8624	64.0543	79.363	-12.0146	29.9139	-2.2201	8.5131	31.7667	70.7954	4.8315	35.4365	194.7591	-29.4287	10.686	276.6527	-43.7474	63.8567	270.1268	-46.0825	27.2052	307.0643	-34.1354	49.8238	305.9698	-34.784	38.6048	283.1987	-30.7412	-0.9781	341.1987	-16.3447	79.8024	339.2853	-18.8035	27.5503	375.9271	-46.1985	57.2622	371.7721	-46.9174	11.7373	380.3533	-37.0201	71.2601	375.3311	-34.8931	7.378	365.2445	-75.1109	78.6969	362.4915	-74.7537	43.5295	375.8402	-65.3934	26.7891	396.5192	-72.3843	58.7393	393.7033	-72.5901
K_0017170_H_wel_P_2_4	K	17170	P	wel	P	2	4	-0.0872	-0.067	-0.4592	56.2113	0.4437	0.6495	14.5881	101.8513	39.5769	44.2011	100.9248	39.8707	8.7832	124.9645	39.0165	51.1495	124.0736	38.0552	-3.056	148.6065	16.3172	62.6315	147.2897	15.2294	-30.1331	154.2417	-21.4883	91.746	153.9255	-19.6017	29.3937	203.2619	53.7729	-6.033	190.2659	31.4368	69.6952	190.5839	32.62	-32.9909	212.84	4.0736	94.4765	211.8944	7.4898	-24.3848	225.7795	33.6902	87.6562	225.5312	35.6446	-28.7016	252.0018	38.5752	91.1074	252.2134	40.4049	-45.6485	253.1881	-7.485	108.2037	253.1672	-6.2213	-45.7387	274.4053	-11.4076	108.4168	275.0967	-9.2162	-42.3929	283.4428	8.8857	105.1796	283.6622	10.8529	-47.3475	297.4555	-14.7961	110.5957	296.5676	-11.6741	-31.1235	322.1532	7.5457	91.4853	323.7786	6.526	-23.065	327.8986	-5.1379	85.1215	328.4969	-5.7948	30.9466	358.0966	25.7587	29.8434	393.051	1.0667	11.0476	389.3871	-0.8171	50.1177	390.0315	-2.5869	29.7022	374.9861	-46.4626	26.7356	-24.357	-1.6738	10.531	23.8909	0.0674	46.3739	24.7422	-0.1653	0.9633	80.6915	-16.1496	58.8884	80.3763	-14.3954	25.4208	-5.5422	3.5112	28.8836	76.1451	-3.9481	31.1969	182.1361	-27.9588	5.1148	250.4789	-44.2673	56.2556	252.2336	-44.2788	22.0622	284.9011	-31.4197	39.6215	284.5558	-32.4292	31.9147	265.908	-29.4226	-5.2424	311.5243	-13.7288	69.6133	313.5329	-14.2874	16.1151	345.8064	-47.2483	46.4544	345.7924	-46.261	0.8781	347.2588	-39.4373	57.9344	348.6676	-38.1632	-5.5603	332.6883	-79.7528	69.6877	332.4798	-80.603	29.3314	347.7985	-66.5064	15.8686	365.6685	-75.8091	46.2292	366.6157	-74.0981
K_0017919_H_wel_P_2_5	K	17919	P	wel	P	2	5	-0.5724	-0.1057	0.8531	60.9663	-0.2056	1.0996	6.27	123.6034	48.1876	46.5714	123.742	49.543	-0.3678	146.2127	42.7034	51.1667	146.6551	42.8744	-14.4297	172.4905	24.6379	62.2447	176.0781	30.1917	-44.4091	184.6213	-12.6449	96.5228	185.7754	-10.1895	23.2629	237.4308	53.3656	-22.793	224.0756	34.5036	70.7589	223.5446	36.1742	-49.5519	251.1965	10.3542	96.5203	252.9321	14.7028	-41.3342	267.4948	35.0146	86.839	267.7935	39.234	-44.3064	300.7664	39.5476	90.518	300.6043	43.839	-66.4299	300.7978	-6.3243	114.1943	300.2578	-0.8608	-69.8132	323.7627	-11.7918	117.4729	322.309	-4.6459	-58.7046	336.3254	11.8671	106.8638	334.6714	18.5097	-69.1908	349.2407	-16.8018	116.997	347.4071	-10.2625	-42.5522	381.958	6.9598	89.2229	378.5951	14.0225	-34.8732	386.3458	-8.7743	83.1553	385.784	-3.8123	22.798	401.1331	34.4366	24.9623	458.6935	1.3778	1.0084	455.7148	1.6183	48.5215	456.0667	3.523	24.9891	437.6335	-54.6829	29.9283	-16.8773	-0.3172	7.1612	30.5735	2.7621	50.8529	32.3069	2.9426	-10.0099	96.1915	-14.8318	60.768	96.1532	-15.3161	29.3672	2.8963	10.1007	25.1964	87.1854	-1.3403	23.1963	206.8119	-35.6984	-7.7115	292.0024	-53.6838	52.1306	293.1062	-50.7022	8.3736	327.3929	-39.785	29.8432	324.1036	-38.5613	20.1327	306.2496	-36.8413	-25.2732	370.004	-21.1868	63.3795	369.3481	-18.2772	6.5245	404.971	-55.8183	31.6083	407.6251	-55.6146	-9.7135	407.488	-47.7601	46.7494	407.5793	-46.3041	-20.0551	396.2791	-92.4667	62.9186	396.6097	-90.0704	20.0416	408.1488	-75.6749	6.0333	430.3964	-87.123	35.1326	432.0442	-88.7302
K_0016426_H_wel_P_2_5	K	16426	P	wel	P	2	5	-0.5613	-0.1634	-0.3958	55.0962	-0.1373	-0.324	5.9787	101.5325	53.6287	42.6583	101.8828	54.4434	-0.5947	121.8997	47.94	48.0607	122.0287	49.5359	-16.8968	149.2271	27.4006	66.8166	148.921	23.7224	-40.5607	158.6272	-9.5137	88.8621	158.5532	-14.3949	24.6962	209.4602	55.9352	-18.6321	204.7965	37.908	70.1952	199.9852	34.3783	-42.9991	223.7236	11.5568	94.4169	226.0022	10.0101	-31.9706	244.9596	39.912	83.3534	246.1947	34.671	-36.3728	271.0131	41.0471	88.1539	274.8524	39.5207	-57.5604	263.2887	-0.0731	108.4626	265.4471	-2.3801	-64.3787	289.6002	-7.9922	112.4595	290.8311	-11.6207	-53.7517	299.1071	11.314	102.2048	300.0441	10.1109	-64.1197	310.3824	-16.6647	111.5575	313.1102	-20.1024	-42.5774	339.8794	6.5524	90.0451	341.413	3.4571	-34.9739	344.748	-8.9089	82.7963	345.3246	-10.3647	23.4354	380.7283	21.2127	23.496	417.918	-0.6312	3.3222	413.5076	-0.0457	42.0526	413.0239	0.6256	23.3393	406.0037	-53.4878	28.2222	-21.964	-2.5749	6.1377	25.2979	4.5508	46.1196	24.7981	4.6523	-4.7333	79.8197	-13.7252	57.7527	79.8043	-14.8547	27.2103	-11.1475	8.3696	24.852	65.212	3.8927	26.5185	185.7852	-25.8565	-3.8247	263.5162	-51.2376	58.5347	263.3789	-53.299	15.447	303.0056	-39.4472	37.8641	302.8022	-39.6301	27.0503	278.4189	-35.3545	-15.2699	332.5494	-20.3185	66.6603	331.6885	-21.7362	11.4724	371.258	-58.9963	42.3831	371.0001	-60.4812	-2.3136	376.3483	-50.3013	58.322	377.423	-51.0415	-15.1075	362.78	-94.1765	65.5949	362.8721	-94.4954	26.6389	377.1048	-78.1489	10.1547	400.1203	-86.1061	42.3443	396.5874	-88.7069
K_0016719_H_wel_P_3_6	K	16719	P	wel	P	3	6	0.5374	0.5716	0.0601	61.158	0.1506	0.4468	11.6484	95.2609	51.8028	47.9503	95.3759	51.7976	4.742	116.3942	48.5648	54.831	117.9711	48.8032	-7.3449	148.0409	24.7922	66.198	144.4269	26.5144	-37.5142	155.8694	-10.3059	98.6702	153.9416	-10.9534	29.0243	210.0541	57.919	-17.5741	199.3797	34.2971	73.0893	195.3492	36.9754	-37.2046	219.3399	10.9281	98.1025	218.1326	11.3807	-30.7724	233.0908	38.7949	88.3436	230.0834	38.7655	-31.1744	261.601	41.2768	91.0809	260.1226	39.693	-50.127	253.2663	-1.7525	112.9775	251.283	-2.3758	-51.9983	281.5913	-8.1582	112.2531	277.9341	-6.0979	-46.2996	291.7244	13.5099	107.7866	291.0331	15.7503	-51.8233	306.0311	-15.7181	114.5758	303.9791	-13.2047	-32.2941	331.3362	7.8309	95.4176	328.5222	13.1274	-27.4007	336.6885	-7.0235	88.1788	336.8682	-5.3657	29.9211	351.9081	34.1005	29.94	405.5147	0.3008	9.9995	403.287	3.2762	51.5972	402.1378	2.3763	30.8857	387.6231	-52.1126	29.2151	-26.0244	-9.3051	7.5839	20.7034	-0.147	51.3453	17.1583	-0.4678	-3.4859	71.775	-12.9588	58.0311	64.1468	-10.9215	29.239	-7.1395	0.365	28.4509	62.5743	2.8722	26.5936	178.3266	-27.6341	-4.6586	260.1938	-49.143	56.7419	259.3624	-47.2951	14.9927	287.3219	-36.3762	35.6354	285.0486	-36.0849	25.9473	266.7728	-32.4693	-14.0554	320.4087	-21.2005	64.6134	324.0667	-16.5531	11.3431	357.7548	-55.1754	39.3966	359.7652	-53.3324	-2.453	365.5015	-44.15	51.3081	363.834	-43.0407	-12.5968	354.6677	-86.4371	63.1987	354.954	-84.6992	25.4246	364.458	-72.7606	11.9853	384.0034	-79.6012	39.8697	382.8326	-80.2908
K_0018146_H_wel_P_3_6	K	18146	P	wel	P	3	6	-1.0628	-0.4449	-0.1016	63.4812	-0.4677	-0.0621	13.2349	110.4627	49.0519	52.8283	109.273	50.5258	8.3742	133.4021	43.7635	58.6918	133.8687	44.6896	-5.1883	162.445	21.7861	71.5217	161.8865	21.7224	-37.5003	176.6975	-21.1818	107.155	173.1357	-20.6598	32.9576	235.0356	59.3328	-9.4959	210.8104	34.3461	83.2719	211.8511	33.2227	-34.5851	242.6551	7.2061	109.3473	239.1712	6.8751	-26.8575	259.1968	38.517	103.6974	253.644	33.9774	-29.9839	294.7491	39.3739	106.0321	291.0734	40.2211	-48.8347	284.9959	-10.7998	123.5515	275.942	-12.9107	-54.0234	319.5429	-12.4293	129.9548	313.4957	-13.4573	-44.3376	324.3619	11.5847	121.7456	318.983	12.1423	-51.3578	343.644	-18.515	129.1697	339.7732	-17.4573	-27.931	372.2912	8.7849	105.388	367.6528	11.4478	-19.5599	377.4412	-6.531	98.1747	375.7952	-4.787	38.5345	383.3578	40.432	39.8064	451.96	2.2324	23.7891	448.1807	3.0471	56.3278	446.4979	3.4891	41.0268	433.0522	-54.0378	31.7059	-27.4162	-3.3842	8.3514	25.614	1.1549	57.8353	22.8325	0.3793	4.5197	82.1366	-15.203	66.5435	80.0781	-16.6756	31.741	-8.7006	7.7907	33.556	70.0575	-2.2323	39.4832	202.1652	-34.8	9.0255	291.632	-54.7697	70.7276	289.7673	-55.7242	31.4649	321.0332	-38.8753	53.1434	320.1172	-39.0521	39.9031	294.0976	-35.5722	-0.5008	362.0004	-16.155	86.6813	360.529	-19.0481	30.0118	402.6322	-53.0373	61.4005	401.988	-53.8302	11.7067	405.6457	-46.6666	75.6956	403.3026	-47.9561	5.9766	395.041	-91.9112	83.8546	394.4191	-93.3658	45.2583	404.0816	-74.86	29.8872	430.3176	-81.8553	61.2915	426.5288	-84.1715
K_0019157_H_wel_P_2_4	K	19157	P	wel	P	2	4	-0.7387	-0.2538	-0.3935	53.9432	-0.9354	1.4483	8.9286	95.7088	40.6866	43.4276	95.8793	42.3127	2.1259	111.1388	36.3671	48.6106	116.6057	38.7942	-7.8952	144.6356	20.4332	58.7705	145.5883	21.1605	-35.5696	150.5008	-16.7845	85.0967	151.7603	-16.7473	24.0684	203.7893	54.3487	-16.7625	186.6461	31.7959	66.0082	187.3362	33.9776	-38.3538	207.3021	8.3398	87.1426	211.3036	8.4603	-29.9788	225.9108	38.9305	78.4026	228.343	40.1665	-38.8132	251.1439	38.2995	85.3435	253.9905	39.6432	-56.5993	249.2972	-4.4305	104.3683	253.3107	-4.6252	-59.6252	273.0474	-9.7012	105.8628	275.4096	-9.8004	-56.811	279.4507	9.5968	102.4753	282.107	9.6862	-60.183	293.7923	-12.7621	105.4699	297.1934	-14.1597	-43.045	319.8163	7.5526	86.8717	324.0593	7.2587	-36.0058	323.3773	-5.0095	79.7885	326.8928	-6.1375	20.2399	346.9506	33.178	21.3544	394.1915	0.8705	2.4488	391.3316	-1.6991	42.0596	389.9926	-1.7999	20.7894	378.7093	-51.2936	25.2106	-20.8499	-1.6969	5.6103	23.0026	1.075	46.061	22.9817	0.0034	-2.4475	75.7371	-13.7841	52.5716	76.4348	-15.3244	25.0058	-7.1388	3.6134	25.141	61.9277	-1.0463	23.3788	174.4805	-26.5438	-8.6242	245.62	-39.5515	51.8318	244.5446	-45.0835	12.3098	277.8622	-31.979	30.8374	275.4813	-32.2987	21.6561	257.7428	-29.637	-20.3858	313.8141	-14.4753	64.3258	313.4603	-18.8477	5.2804	347.3668	-52.0017	34.3201	345.8902	-53.9791	-10.9994	351.1086	-44.8682	47.5202	349.6577	-47.4843	-23.5987	344.2139	-83.0577	60.8988	345.3079	-87.1473	17.7424	350.2043	-71.6896	2.7632	371.1346	-80.9801	31.4744	370.2347	-84.5383
V_00E1291_H_ano_W_3_6	V	00E1291	H	ano	W	3	6	0.3165	-0.0294	-0.9376	71.9283	-0.0171	-0.2216	9.7486	162.0895	67.2816	64.2466	159.5471	70.8214	3.2616	189.0357	60.5161	72.8459	188.9615	62.4064	-9.0257	207.5133	34.107	88.7925	209.4868	31.7863	-57.9098	231.517	-18.2301	135.5926	227.6097	-18.6639	39.9425	316.538	76.2517	-27.6616	298.6259	47.3151	105.9088	297.7523	48.3905	-56.7936	331.2238	16.9123	138.6619	328.2797	17.2889	-53.896	356.0339	51.0974	133.3305	349.6432	53.0011	-46.5019	396.8667	53.0614	128.3505	392.3008	54.8527	-69.0176	375.3705	-2.8112	151.9613	370.2292	-1.9733	-69.9398	414.858	-11.6969	153.8236	410.1369	-10.0319	-61.2909	433.1154	19.2292	144.1053	431.8299	21.0511	-69.7294	443.985	-19.309	153.4036	439.1908	-18.5742	-38.3062	483.9875	13.3042	125.3435	475.5236	18.234	-29.3172	492.4204	-4.3769	113.046	489.3377	-2.449	40.7901	507.4031	45.7306	40.2166	587.0478	-0.6229	6.5005	580.7888	-1.4615	69.7805	583.5744	-3.6104	41.8441	556.6718	-66.244	37.9437	-32.9796	-8.2106	11.9838	49.1229	-0.2354	63.3936	47.5495	1.2829	-2.1414	115.5126	-26.1149	81.1869	112.8774	-20.937	36.9155	1.4765	12.8856	40.491	101.7743	2.224	48.6952	273.2406	-49.7645	7.8153	384.5504	-60.4493	87.0593	383.4997	-59.1219	34.802	422.6767	-44.5785	58.3455	423.435	-44.3047	45.9707	386.757	-39.079	-7.4661	471.3653	-12.804	99.7332	467.4454	-10.603	31.0693	518.8262	-60.2816	59.55	517.4095	-59.4903	8.1852	529.2175	-48.0618	81.8965	528.7425	-49.1703	-11.4215	502.9024	-104.5165	103.8127	506.1819	-106.2808	44.3504	526.2124	-90.8664	25.0266	552.0971	-102.8635	65.4214	550.052	-103.2169
V_00E1205_H_ano_W_3_6	V	00E1205	H	ano	W	3	6	0.5593	-0.0316	-0.9988	76.6689	-0.2849	0.9852	10.5815	148.445	77.37	68.9336	144.556	80.3682	8.6373	184.6637	72.5607	75.8829	180.6728	75.0484	-3.5894	215.7025	37.2091	96.7876	213.7233	42.5327	-35.992	229.23	-22.4799	133.1697	218.2996	-18.464	46.2373	304.1757	98.3947	-13.416	294.9222	55.4724	116.0401	287.3573	63.0933	-38.1662	338.9835	23.1504	147.6855	328.8887	31.4599	-39.109	363.8973	57.8208	149.5364	354.1737	65.2756	-31.7174	405.1686	61.8762	145.0073	397.265	70.3867	-46.1829	396.2148	2.0876	160.9615	377.7289	7.4326	-47.7042	430.1646	-4.9622	169.5499	414.2607	7.2635	-35.4377	446.5633	27.7353	154.658	437.9525	35.1342	-49.1088	459.3453	-14.6013	173.4898	445.3063	-8.1251	-11.8659	498.9267	15.314	138.297	492.5298	19.1705	-3.3209	498.5235	-5.23	129.3264	494.4498	-0.6692	62.3546	506.9379	52.7014	70.4067	594.9149	-1.4998	39.6548	588.7388	-0.1684	96.2658	587.1306	1.228	69.6063	566.9633	-72.7579	34.9567	-31.9172	-11.6452	9.4417	28.6881	2.169	64.8838	26.5709	3.6608	1.9163	117.2494	-16.3487	81.8407	113.4757	-13.6046	35.364	-13.1169	0.3184	41.2716	91.4084	5.0674	51.6943	266.3404	-35.3608	20.9722	389.3639	-55.8521	98.0787	384.2627	-54.5798	48.1836	432.3496	-39.3429	74.6962	431.0084	-39.4823	60.1502	401.8586	-32.4182	15.3651	483.8914	-15.4632	114.7	474.8073	-12.9356	52.3219	526.5432	-70.7609	85.9535	524.619	-67.1712	32.4003	537.1306	-57.2371	106.4368	532.8196	-57.2731	18.111	521.6744	-117.3152	121.8117	514.4714	-113.2564	71.2213	533.1902	-97.626	56.2118	558.0429	-114.6093	89.953	556.7327	-113.3036
V_0000E91_H_ano_W_1_3	V	E91	H	ano	W	1	3	0.2454	0.6062	-0.4616	51.9038	0.1588	0.5183	-0.3782	100.1551	42.45	46.891	99.5879	40.3711	-7.1464	123.5732	40.719	53.2266	119.8734	38.8207	-20.8389	147.3536	17.9429	64.4347	152.7322	17.3814	-45.344	154.5424	-25.1566	87.4585	157.3509	-31.1847	20.4256	225.7303	61.0966	-27.4913	202.822	38.781	69.4775	204.4761	36.3105	-55.4341	227.6159	13.0183	95.8466	232.8882	10.7435	-45.9971	250.7735	44.015	85.4488	253.2939	39.7411	-50.5249	282.3124	46.1216	87.5757	287.5813	41.9559	-67.3931	268.7861	-6.6484	103.2315	272.9554	-9.3121	-70.5766	292.7051	-11.1553	105.8721	300.4761	-15.4055	-67.0385	315.0254	10.8555	100.4437	323.2986	6.1904	-73.783	322.4449	-15.0821	107.5944	327.5108	-18.9511	-51.5138	357.0408	5.7485	83.2273	360.9942	7.7347	-43.9964	361.2223	-0.2855	73.6307	368.6177	-4.9128	15.0603	375.184	43.305	12.1607	442.7513	-0.9073	-12.6104	436.5958	-0.9656	35.5681	439.5953	-1.147	12.6404	418.7849	-59.1002	26.9438	-28.8025	-2.8011	5.0915	20.1486	1.1302	47.1828	19.6415	1.9135	-5.6312	82.1359	-20.2335	53.4011	85.0806	-20.2139	26.6377	-13.2509	5.3511	24.123	72.4627	-6.4539	22.154	185.966	-36.6604	-10.1157	270.9515	-54.0657	53.0294	271.6922	-56.5412	9.7099	301.2306	-41.5394	31.1562	302.0608	-42.3765	21.3423	277.9294	-36.1962	-22.0063	339.098	-14.8246	59.2953	342.0714	-20.4345	1.2973	386.1792	-53.5538	36.0055	388.0911	-54.0821	-13.9869	387.2379	-50.1391	50.5562	389.0898	-51.1697	-25.3507	368.6927	-61.6198	60.1087	370.951	-64.4789	16.1117	388.9943	-81.4787	-2.6555	410.6173	-89.2315	33.4258	408.4874	-91.6087
H_000Ebf1_H_bif_W_3_6	H	000Ebf1	H	bif	W	3	6	-0.1417	-0.3697	-0.2254	79.6843	-1.0195	0.6943	25.4946	150.7327	59.5589	78.8569	145.6613	63.1576	21.6903	178.3681	54.0793	87.1514	175.2077	58.6065	9.1441	206.7053	19.4446	109.2888	197.0068	25.3023	-30.3425	216.2484	-29.8525	154.1852	197.0132	-18.7498	66.4164	301.0177	66.6192	1.572	281.6297	36.0903	122.7589	265.623	44.9218	-23.8907	306.4689	5.1689	158.178	288.3489	18.2025	-22.5183	328.1002	39.6859	154.8966	307.9636	48.6483	-11.1763	360.5987	42.0353	152.0628	347.9597	52.9037	-31.6037	348.2709	-12.229	177.533	327.8737	1.5145	-33.1596	393.4364	-20.2789	185.3874	373.4429	-7.3	-21.0611	401.5558	12.6903	171.5972	383.1373	24.2678	-30.1021	423.8243	-25.8787	188.1434	402.1478	-15.6214	5.0404	450.2879	19.287	153.3466	436.6123	28.532	14.6118	461.4376	-1.768	149.9644	447.765	4.4474	76.0791	444.9491	55.6758	92.8541	540.729	-2.7197	62.2001	538.533	-1.6605	118.6248	533.6011	0.5775	91.5701	519.0587	-53.4376	40.6048	-31.584	-7.2588	15.6874	49.207	-0.1499	71.4426	46.7174	0.3575	11.6894	105.4271	-16.9305	81.6965	107.436	-20.6866	42.1765	4.2659	4.1721	44.915	94.1277	-2.9167	54.0405	257.9341	-50.4051	21.2149	363.2359	-66.5696	89.7318	362.9927	-67.0705	41.0355	401.5429	-43.0821	67.2559	398.5125	-42.4919	55.0357	371.7018	-41.1217	11.0898	438.6865	-14.8005	101.0673	434.7484	-17.0759	41.9175	487.8114	-50.7413	71.7185	487.3284	-51.2029	26.377	495.6744	-43.1193	91.6969	491.6441	-43.8776	11.6128	483.6664	-94.8323	105.0142	479.7955	-97.6685	56.6086	496.7514	-77.6172	38.3201	523.4674	-84.0036	75.5486	521.3875	-84.6575
V_000E370_H_gfh_W_2_4	V	000E370	P	gbh	W	2	4	1.0334	0.545	-0.1653	50.3653	-0.3393	0.0074	0.6865	114.7889	54.963	42.5308	114.7992	53.3253	-3.7952	138.731	53.7363	44.6585	135.9865	54.6532	-14.6648	159.4675	31.7201	53.4446	161.568	32.2634	-45.6041	165.6714	-9.9525	82.7221	167.9798	-10.1878	14.7743	239.6791	75.2657	-30.8615	226.0906	49.6842	64.5152	227.612	51.8806	-56.3448	242.2475	19.8041	88.4514	245.4439	24.344	-51.7944	264.1411	51.8311	83.5702	265.7108	52.5899	-56.7024	291.9985	53.2919	86.624	296.9329	54.4848	-70.0141	281.2256	7.1642	99.7282	286.3296	9.1431	-76.1191	308.8625	-1.709	102.3972	313.8629	-0.143	-68.0196	322.6901	16.0992	95.2611	328.1913	17.1067	-80.2539	334.541	-12.7159	106.2102	341.1006	-10.2354	-58.6283	361.8782	12.6197	79.5499	369.018	10.8375	-48.0957	370.1484	-3.357	72.218	373.3308	-1.9325	9.9136	397.3249	45.3432	8.6818	454.4087	-0.2457	-16.4646	444.9752	-3.1377	32.0252	445.4456	-0.8247	7.0038	424.3431	-53.5721	26.2524	-28.1139	-7.5588	5.8009	24.099	2.1814	44.7334	24.5903	2.3222	-9.3747	91.2278	-12.0247	54.7873	91.5179	-12.6911	26.0356	-10.3263	2.4274	22.1381	77.1958	4.8655	22.573	196.0785	-19.7325	-10.1928	278.1153	-42.1766	51.65	279.5119	-42.3631	7.5993	311.7503	-30.1146	29.1196	310.9868	-29.8019	20.3913	290.2022	-24.2607	-22.693	350.9349	-13.019	59.4593	350.093	-11.0303	-1.6993	390.6817	-54.6343	36.5824	391.1886	-54.7889	-20.4546	393.6047	-48.6067	53.7965	395.429	-50.0551	-37.6502	382.9328	-78.4245	67.4446	385.5411	-92.1797	15.5507	390.9617	-80.7014	-5.3295	415.74	-89.5854	36.7434	417.7237	-90.144
V_000E359_H_gfh_W_3_6	V	000E359	P	gbh	W	3	6	0.2874	-0.0193	-0.2412	63.8967	0.0958	-0.0704	23.918	136.532	64.0647	68.4287	133.0584	62.941	19.9765	173.8228	57.7199	76.3803	165.4745	55.432	8.8062	201.3212	31.3796	88.8176	192.702	27.7339	-31.5765	210.9248	-16.917	128.1184	191.6662	-19.1603	56.193	276.8012	73.5992	7.9954	270.2849	51.2105	100.2439	249.1068	46.6168	-24.9087	305.9326	17.7536	137.621	284.866	19.151	-19.8158	322.9761	53.8247	138.5313	303.6692	51.667	-9.6972	357.9521	52.5301	136.4754	339.2232	52.515	-35.5528	342.6505	0.4672	156.8604	316.8355	-1.0539	-34.636	381.7934	-7.7561	163.8164	357.3143	-8.3323	-25.4281	393.9222	17.1847	154.5653	370.2183	15.6977	-34.2064	414.3271	-17.8753	167.5805	387.2292	-21.6827	-1.4961	438.7857	16.9833	142.6774	424.8929	13.7323	4.1833	439.024	-2.6964	135.2635	431.6181	-5.4974	73.1877	446.8948	48.9806	80.6505	528.858	-1.9742	53.2056	521.3435	1.8578	106.4163	518.9159	0.8004	78.9713	502.7459	-56.6934	29.3998	-35.2863	-12.0481	11.6201	32.9275	1.4317	58.3505	32.0189	-1.2609	3.8169	107.8517	-7.0862	74.1962	98.4483	-13.6257	31.6914	-8.3999	2.227	39.8124	84.8592	2.1214	48.0799	244.8671	-36.7943	20.2255	347.2156	-57.3795	90.9651	338.4026	-60.6703	48.8202	382.9408	-36.0179	71.0233	378.3867	-37.6	57.6832	352.5412	-32.9271	21.125	426.2139	-10.5501	112.7342	415.4853	-15.5306	57.7886	468.1194	-58.1176	86.5502	465.9471	-55.5544	40.6413	479.2407	-45.6381	104.215	470.3975	-49.8048	19.9486	469.9933	-100.3244	127.737	455.2269	-96.6738	69.2607	471.9954	-82.6641	55.6891	505.0194	-93.4243	88.1917	498.697	-95.7561
V_000E360_H_gfh_W_3_6	V	000E360	P	gbh	W	3	6	-0.4674	0.0112	0.6304	59.4958	0.2335	-0.2486	5.4157	132.428	59.984	55.4694	129.0658	60.7907	0.9683	145.5712	56.1031	59.9786	144.5594	58.2583	-9.4405	192.7424	31.8545	73.3247	190.9959	33.0777	-47.1017	203.3251	-15.5788	108.8583	193.5439	-17.3562	33.7385	264.8761	75.4437	-20.2351	255.5624	44.9153	87.1302	253.6561	44.8726	-44.9205	283.36	17.18	113.3467	277.9299	16.9869	-40.74	305.7041	44.5515	109.2201	299.2841	44.8566	-38.4933	343.123	49.5696	108.5806	336.7699	45.6339	-60.9165	321.3143	-1.2049	130.0623	313.5811	-2.3819	-64.5747	359.5161	-10.6017	133.4117	351.9656	-13.0648	-56.2379	376.6694	16.2832	124.4993	371.9501	11.7835	-65.3334	391.1378	-21.8828	136.1237	383.977	-24.5297	-38.5496	425.7645	9.7531	111.8139	418.3871	9.4742	-31.8367	428.0562	-5.69	101.5992	424.0519	-11.4724	36.5748	440.2494	40.6149	39.558	512.2714	-4.3471	7.597	505.1967	1.4824	70.5647	503.3125	2.1674	38.7343	493.0411	-58.9778	30.8835	-24.0585	-6.865	6.7952	40.6321	-0.197	56.8421	37.2996	-0.2875	-1.7068	106.2741	-16.4213	67.772	104.0162	-13.7046	30.4316	2.184	7.0516	31.8006	88.7804	1.8977	34.6931	231.4105	-40.5692	5.7808	336.8255	-55.3327	71.0577	331.4659	-54.4118	25.984	364.4355	-41.2339	50.0502	363.7146	-40.2326	37.6439	340.1124	-37.4146	-7.8576	414.5587	-21.4448	87.6083	408.3595	-19.8194	27.4516	459.7902	-56.0595	54.6642	457.605	-58.2253	10.6031	464.6892	-48.9395	70.928	462.6595	-48.4255	-9.6012	453.7885	-96.8529	95.5069	451.5911	-89.9951	43.0224	462.0546	-83.3249	27.2154	487.0768	-93.5635	60.4368	485.8593	-93.1107
V_000E317_H_gfh_W_3_6	V	000E317	P	gbh	W	3	6	-0.7468	0.093	0.5276	60.9892	-0.1078	-0.2238	12.196	120.2407	54.6245	52.3291	120.1227	54.1514	8.2784	145.57	54.2419	58.2357	149.6315	52.5413	-8.429	172.875	32.7379	76.067	169.3359	29.0526	-39.8644	177.5724	-9.3384	102.5873	170.451	-17.2709	36.9679	251.9436	64.5663	-13.2216	239.5934	42.9054	86.1114	236.4879	38.7379	-36.755	258.2226	21.7955	109.7688	255.2891	14.4632	-24.0989	280.4084	46.9398	101.5095	277.9695	39.6621	-26.5259	314.2753	45.7198	102.7307	311.931	37.8795	-51.5852	301.9336	5.6689	125.3138	299.68	-3.7222	-54.3302	336.5506	0.5246	128.6282	332.1233	-8.1415	-44.5599	345.1207	20.4516	118.7171	341.5807	11.9677	-54.8071	359.7049	-6.0303	129.0078	356.0974	-18.7627	-30.2787	387.3161	15.291	108.5487	382.9604	9.705	-19.5212	392.4687	-0.6404	95.7991	391.1621	-6.4746	40.0086	419.4055	37.6251	41.3705	476.1847	-1.0267	18.5276	469.2479	3.7979	59.3041	471.8883	2.3066	36.7691	456.4701	-50.3198	30.8899	-27.4142	-1.7648	10.46	30.7794	2.5668	52.4413	30.4811	1.996	0.2733	85.5997	-9.7033	63.4459	86.2304	-10.1001	30.5548	-4.9587	10.3654	31.6565	86.0067	0.4301	33.408	213.9293	-31.1024	3.1148	303.6032	-49.6424	64.5025	300.8521	-53.7941	26.0926	343.1159	-34.8702	45.6073	341.1092	-36.0573	35.8938	314.9017	-33.8285	-2.4245	377.4033	-12.8897	81.741	378.897	-18.3453	25.0989	426.0208	-49.6252	51.4478	424.1086	-52.9142	11.7252	430.5938	-40.39	65.9519	429.0914	-44.1807	-6.2523	425.5316	-82.2752	78.4921	423.6178	-88.4788	36.9714	427.2232	-73.9605	18.5485	450.2557	-80.2851	53.734	448.3748	-83.6442
B_0001443_H_grb_W_3_6	B	1443	H	grb	W	3	6	-0.8472	0.0025	0.1713	66.8597	0.1057	1.0192	7.2904	145.0312	59.5597	55.503	145.449	59.2985	1.8487	177.1161	59.0144	58.9583	179.4124	56.8771	-17.6401	201.8767	25.2283	74.6313	205.07	24.9262	-52.9748	203.4699	-26.4647	112.2829	210.0742	-24.3461	25.9837	294.522	72.9655	-29.2178	267.0528	46.1704	83.7252	268.3215	46.5451	-61.8637	304.1345	21.2987	111.9519	307.69	21.7341	-57.5645	324.2152	49.2262	109.1886	326.9109	47.8401	-54.1544	363.1094	49.9407	103.464	366.4371	51.3548	-74.3096	346.7675	-3.2849	121.8517	352.4008	-2.2212	-79.9256	384.8918	-6.8229	123.1513	391.0901	-6.7427	-71.3806	398.2945	18.2296	112.7869	401.9572	18.6417	-84.3634	416.561	-18.6255	125.0066	421.2875	-18.4656	-54.6853	445.9484	17.6245	91.3746	452.7638	16.6375	-44.78	453.4597	-4.4138	80.3892	457.1512	-6.5381	19.0745	465.9088	58.1681	14.9268	555.3621	0.0617	-17.6078	545.7913	-1.2676	42.6966	553.5786	-0.7007	17.2267	526.1375	-54.3318	34.1652	-29.8107	-5.4897	9.1378	43.2969	-0.2639	59.966	46.2687	1.0719	-4.1191	108.0697	-21.4507	72.8236	107.9948	-19.2631	35.1125	-0.2371	7.7841	33.835	104.1766	-3.0003	35.0156	255.8011	-46.1561	-11.6571	360.5535	-57.8088	62.951	363.5203	-57.0172	12.7809	399.8573	-38.6193	34.9199	397.3513	-37.7458	25.6734	366.3204	-35.2979	-24.1408	441.1937	-14.7755	64.3906	437.6465	-15.5878	3.1033	495.4329	-53.7686	37.145	492.0921	-53.6733	-13.599	493.9294	-48.8117	52.6012	499.2341	-48.9642	-25.8064	476.8687	-102.4172	72.6957	484.9657	-101.2314	20.1498	497.1692	-84.3833	0.058	523.4647	-92.6905	41.3218	524.5442	-90.7103
B_0001437_H_grb_W_3_6	B	1437	H	grb	W	3	6	-1.2228	-0.4651	0.6111	68.2028	-0.0145	-0.0508	11.0313	134.5767	48.6492	58.5357	133.5105	49.5176	4.1065	157.1356	40.4308	65.0171	155.9531	41.5579	-9.181	184.2814	13.5796	78.7077	186.2198	16.0613	-50.5193	189.8494	-36.051	116.4297	186.848	-36.3527	33.044	269.7757	51.2389	-19.4988	250.129	27.4856	88.633	247.2555	28.4555	-47.0666	282.5391	3.2898	113.4412	280.8795	6.4216	-36.9303	299.1219	32.7382	108.1929	296.373	31.1678	-37.5843	337.5226	36.7708	109.4495	335.2495	35.208	-62.4971	333.5185	-12.494	133.0601	331.7923	-11.3071	-65.3315	365.6436	-19.035	135.6671	361.8278	-20.0355	-55.4908	375.7381	8.3168	125.9822	372.7036	7.6133	-67.2228	391.3979	-26.3844	138.4837	384.9572	-28.0464	-39.7728	411.1199	14.2941	108.9717	416.2813	10.0047	-26.8209	429.1231	-7.031	98.7799	429.9059	-9.065	35.9562	444.4207	37.8033	36.8343	517.412	0.885	11.7848	511.9233	2.0186	63.378	509.6523	1.8677	36.8293	494.5487	-50.8805	35.1547	-28.5857	-1.0088	7.5825	36.7862	-4.2629	62.8128	39.852	-4.4924	0.7287	97.8471	-27.1222	73.8921	97.1068	-26.1475	35.7941	2.6565	5.9783	36.3551	87.7927	-10.5741	39.4442	230.0175	-56.5504	3.6801	329.5829	-74.4248	75.0698	325.804	-74.9858	30.2677	370.3362	-52.172	52.1015	368.4369	-51.9707	39.5542	343.3011	-51.487	-4.4561	409.8851	-26.2559	88.8588	410.9125	-25.2252	32.908	459.1749	-58.0288	56.6135	460.4866	-54.2203	14.2775	467.6501	-45.8762	74.3966	468.2015	-47.3793	-7.0971	457.1525	-99.2967	91.3352	455.1659	-99.3245	42.0476	471.0579	-79.879	25.5291	494.4646	-88.3911	62.1984	493.1982	-87.8172
H_0Egrbd1_H_grb_W_1_3	H	0Egrbd1	H	grb	W	1	3	0.9652	0.4194	-0.2788	58.0655	-0.0147	0.0127	8.8705	110.7933	55.5409	46.2595	109.6311	54.5095	3.0193	115.3744	49.4425	54.05	116.6559	49.2227	-8.9695	152.4572	26.9628	66.8841	153.0721	26.4765	-40.6797	165.1501	-12.4071	95.6731	161.6169	-12.7965	28.8412	217.3125	64.9741	-19.7058	212.3991	41.5557	78.636	210.9138	39.8005	-48.1267	236.6907	16.2875	104.1563	238.1144	17.5922	-37.7314	260.1904	45.9511	94.2167	259.9282	43.157	-40.6872	292.8787	46.5456	94.5842	298.1436	51.2131	-63.6236	277.7181	-0.6326	117.4276	278.9663	-1.9828	-68.337	309.6263	-4.1034	122.4842	316.6283	-5.6809	-61.1134	324.6178	16.8258	112.1169	327.6964	17.1378	-66.9708	335.4876	-10.3085	120.8392	338.3919	-8.5129	-46.7417	364.6839	14.7281	96.1043	365.7928	13.8507	-35.391	372.1727	-1.4989	86.2698	373.5605	-2.1025	23.7437	405.6761	30.0376	21.6278	449.6542	-1.3654	-3.134	446.5394	-1.6539	45.4626	446.2639	-1.8902	25.4047	429.0573	-57.9617	29.0273	-32.0601	-4.8732	7.3746	17.906	1.7448	50.9107	19.2929	3.4584	-3.8711	77.2882	-15.9597	57.2384	78.3856	-14.3949	28.7982	-12.1914	5.0071	27.2707	59.7506	-1.2788	28.0643	193.1652	-32.8369	-7.7423	282.0157	-53.0226	59.9978	281.9179	-52.5028	14.5848	314.4566	-41.1712	36.4467	313.7524	-41.406	25.1722	292.0657	-37.3637	-21.9643	355.9268	-16.1349	68.6869	357.8877	-17.1553	6.0246	395.8825	-55.2658	41.9652	393.9713	-55.5367	-9.0553	400.2567	-49.8693	57.2106	402.0247	-49.853	-21.0113	386.0003	-90.1911	71.06	383.4339	-91.1122	22.308	397.228	-79.1386	6.3327	419.7358	-89.8806	39.2101	417.1889	-90.8949
H_0Egrbd2_H_grb_W_3_6	H	0Egrbd2	H	grb	W	3	6	-0.3711	0.6317	-0.3369	70.8762	0.1294	-0.491	8.5678	147.4961	58.5953	55.6889	147.2241	59.7393	2.2571	171.0818	51.8535	63.1471	173.5395	52.4668	-11.5597	204.6698	26.4094	76.0571	208.8323	28.9296	-50.5988	213.4683	-15.0502	111.9207	211.5322	-18.4574	29.7282	300.0192	65.4024	-26.0427	271.9369	39.8246	83.3872	272.1288	43.2618	-50.2017	305.6486	20.1489	111.6286	306.3546	19.5481	-41.6388	326.91	47.7851	99.3189	329.7992	48.5916	-43.394	364.4777	46.4426	99.2657	370.8896	47.0026	-68.6479	350.2203	-1.6223	127.3973	358.7417	2.1226	-71.1194	386.426	-9.7109	125.4289	394.4984	-10.2255	-62.5757	398.2014	16.3058	117.7208	405.9557	16.9513	-75.6806	411.281	-20.6957	128.4554	415.3383	-18.714	-48.4404	449.2841	7.2465	96.9473	453.6592	8.5025	-37.2347	454.3951	-10.1954	85.4014	460.1133	-10.723	23.5797	461.0536	45.3702	26.0553	540.1769	-0.6547	2.3423	534.654	3.2949	43.5041	536.5258	1.15	28.0094	521.9904	-54.5447	36.4248	-27.9139	-4.1483	8.6129	41.0685	-1.1287	62.6451	41.9744	-1.2236	-3.133	109.4149	-17.5307	71.7852	109.9555	-18.4359	35.2383	-4.0593	8.7973	33.8526	92.7783	-2.2946	32.5265	256.1754	-44.637	-4.3303	355.8581	-63.0969	64.7856	357.3061	-60.8341	17.901	393.8614	-42.3265	40.3258	394.275	-41.822	29.6547	366.9383	-39.8206	-18.8935	435.1357	-22.8927	71.9874	438.0541	-21.7028	10.9142	487.2584	-56.9492	41.9806	489.6573	-53.8701	-7.2086	487.6425	-45.4128	58.101	492.9493	-45.6772	-21.6211	476.0515	-99.0452	74.8829	484.219	-98.4955	25.5441	494.0188	-84.2294	7.5294	517.489	-91.7952	44.1082	517.7243	-91.7772
H_00Earb8_H_han_W_4_6	H	00Earb8	H	han	W	4	6	0.0002	-0.041	-0.0209	70.7833	-0.8675	1.0051	-30.7788	143.5938	77.606	33.2914	151.9494	86.9087	-38.8927	170.2709	66.4373	35.0979	180.3851	78.7838	-52.3917	204.2346	30.3106	46.2112	216.3903	45.7614	-78.8417	194.3583	-25.6214	91.7536	215.5437	-3.8169	-25.1376	298.9655	94.264	-78.0297	284.8338	62.8953	38.5032	297.4145	78.6423	-105.6539	301.6967	17.5513	73.3993	328.0461	44.0094	-108.2124	326.7658	58.3942	55.3974	348.7661	81.8412	-109.7384	372.6806	57.5857	44.1179	394.4769	82.6819	-120.1759	333.8843	-4.5469	85.9779	363.6177	26.7732	-129.7692	379.9002	-12.0616	84.6508	409.4768	19.89	-131.0263	398.5791	19.0302	68.587	427.3221	47.9368	-137.5951	413.2959	-23.3061	79.1074	441.0779	8.2899	-118.0659	457.4507	17.7956	41.272	482.8992	41.3073	-108.6615	467.0743	-1.7883	33.7226	487.6606	16.4372	-47.3885	499.0092	51.4952	-46.3338	572.5823	-0.4859	-76.4184	563.2648	1.4091	-19.2061	570.645	11.7687	-36.0817	541.27	-55.765	37.7878	-40.733	-19.1262	-1.7557	34.3019	-0.3827	53.9496	41.9526	4.8149	-19.1888	99.1583	-23.0838	57.0571	102.9606	-14.7498	32.2265	-9.5226	8.0491	17.3832	101.1692	6.402	-0.3612	258.7568	-34.5414	-53.0702	360.4934	-53.8991	26.7313	372.5301	-44.9836	-34.1278	409.455	-30.8067	-7.591	413.4277	-28.7695	-16.7751	380.4608	-19.444	-80.4524	448.756	-11.9243	16.2788	460.5287	-4.4241	-46.657	504.3935	-57.6305	-14.1095	504.7609	-52.9147	-72.9146	503.2842	-54.316	2.119	515.0845	-42.1706	-80.6212	487.9883	-109.3859	31.6436	496.5563	-95.3024	-27.6792	504.1347	-85.5758	-49.5877	530.6165	-101.6963	-12.9617	534.7802	-96.3899
K_0011393_H_han_W_3_6	K	11393	H	han	W	3	6	0.3329	-0.0452	-0.6651	73.7489	-0.0643	-0.0296	8.7658	156.1602	88.6717	57.8342	156.2544	90.6756	4.0716	188.7581	82.0645	65.6767	188.1211	82.549	-13.5419	223.4154	49.3613	81.6537	224.3782	49.8358	-57.5199	239.8984	0.2952	124.8016	238.2711	1.8371	34.5202	323.9352	104.1145	-23.921	302.3073	70.5241	88.9842	304.3789	75.9936	-54.135	337.9209	37.3429	125.4136	343.1773	39.9698	-46.1648	355.6243	70.2917	113.7779	360.3717	75.015	-42.9259	402.8833	68.715	108.4632	409.2713	69.3055	-68.1854	371.0149	12.6312	138.4115	379.5165	17.938	-71.9755	420.9534	9.1791	137.8645	425.5453	13.7794	-64.2369	433.8893	35.1765	128.1241	439.467	40.4179	-72.948	453.4538	-2.3943	137.7404	462.7113	1.2781	-47.5293	482.8292	38.7768	108.7653	495.29	39.6084	-34.7267	491.678	7.3995	96.3839	497.5669	6.2718	29.3818	519.1099	54.4583	24.4666	587.5658	-1.0756	1.1181	585.345	6.3912	53.1513	583.749	7.8527	26.8703	563.5403	-61.7327	37.4321	-25.5543	-12.1029	7.7263	56.4346	6.7561	67.7738	57.4688	8.0974	-2.5657	125.3784	-6.2911	78.3859	125.636	-4.9322	37.333	6.1179	3.4906	37.6123	161.0802	7.1503	39.9602	280.8003	-27.3016	4.109	390.1145	-51.8653	73.635	387.3123	-49.4529	26.101	430.8898	-27.6809	48.6327	429.7389	-26.9419	39.6901	400.2511	-22.4148	-11.7728	475.7143	-12.0127	81.3058	480.1273	-10.6111	21.3538	521.6115	-57.7576	47.948	526.4091	-58.3933	-3.7365	529.903	-48.3998	72.4655	532.8192	-48.6126	-22.7876	516.024	-90.2425	93.0755	506.9869	-101.0675	33.7805	527.8554	-84.8116	15.3412	554.4655	-99.5478	48.8582	556.0605	-98.4866
K_0018316_H_hny_W_2_4	K	18316	H	hny	W	2	4	0.8302	0.5065	-0.7995	57.9355	0.3401	-0.1905	14.5828	121.8281	51.1206	52.8258	119.6693	50.1618	8.3097	146.886	48.9398	60.8753	145.3485	48.6937	-8.3304	172.4203	20.5745	76.5537	162.6364	21.0919	-33.7844	182.0485	-20.3424	103.0727	174.6278	-17.061	35.7426	237.8666	60.1433	-13.9016	217.6299	37.029	87.2577	216.8067	39.3295	-37.6083	249.8403	12.8944	111.6337	243.052	15.4227	-27.7205	267.6256	40.3429	104.3584	263.3854	42.0644	-31.5597	301.95	46.2088	110.4203	296.4273	43.6105	-51.31	295.7446	-2.4743	128.3063	290.2987	-3.5021	-53.1832	322.8065	-6.0338	132.5136	317.397	-6.5853	-44.5091	336.6488	15.1988	123.5695	330.7674	14.1462	-53.8524	349.4551	-11.578	135.2835	344.1363	-11.2543	-26.692	382.7517	13.5421	110.198	378.3787	12.93	-18.4627	388.2622	-0.9217	101.8801	384.2686	-1.8674	44.0495	406.4279	41.5082	45.0452	464.0615	0.3431	17.7579	456.7626	-3.9225	70.854	456.0475	-2.5809	42.426	439.7854	-56.162	28.8448	-24.4808	-2.912	7.9771	29.3848	0.6779	49.7972	28.8364	0.3458	-4.238	93.8419	-20.3256	58.7206	94.6786	-20.5579	29.3078	-7.1787	5.0408	27.4947	77.0492	-2.2118	25.8045	203.5432	-27.7572	-9.9049	293.9758	-51.4311	57.4249	295.5829	-53.5281	13.6653	325.358	-33.1919	34.4739	327.6018	-34.6145	23.6397	300.4463	-28.5972	-20.3056	366.9561	-12.6629	67.9686	368.6565	-14.7911	7.1953	405.5442	-53.5082	39.0438	406.4983	-56.185	-7.3426	409.3076	-49.4683	53.3223	409.4616	-50.1764	-19.5008	393.4317	-92.4047	66.6437	397.6959	-90.873	23.2041	409.0916	-75.7689	5.6116	430.4557	-87.8857	39.3934	431.1086	-87.7964
K_0017019_H_hny_W_3_6	K	17019	H	hny	W	3	6	0.4864	-0.6034	0.5353	53.3527	0.1328	0.2231	2.5352	90.5089	54.0131	31.7159	92.4288	53.2047	-3.3329	106.8777	50.8658	36.0095	110.8859	50.2647	-22.0854	147.2557	26.2854	44.043	154.1225	26.2337	-53.6001	140.2382	-9.5031	80.1074	153.722	-9.4769	4.7628	212.7627	66.7047	-35.8513	195.8943	39.7634	50.5607	202.2931	39.0004	-56.3163	213.6433	20.7875	66.2274	223.251	21.9472	-53.173	230.2773	42.3113	61.1732	241.1319	40.8662	-57.3333	256.9785	45.5419	61.3838	267.929	42.7105	-78.6076	249.6024	3.0517	80.2937	264.7816	1.03	-85.8007	279.3817	-3.3881	78.0433	291.8646	-6.8298	-78.0736	284.8495	20.4992	71.3133	299.6917	17.6343	-90.7323	298.8063	-2.871	80.3376	315.0983	-6.3318	-66.9845	331.4987	14.7551	52.3374	343.8174	9.7989	-60.838	335.7076	-0.3535	46.3032	344.3578	-2.0033	-8.2823	356.7785	32.0469	-12.8218	405.5721	0.7526	-32.8396	399.2667	1.8624	4.1224	405.1936	2.0789	-12.1164	388.266	-50.984	30.0477	-37.5106	-9.0442	3.9744	10.4007	2.2498	41.9943	15.1252	2.7443	-16.2485	58.4528	-7.9067	40.1282	68.2721	-8.7261	27.3745	-23.7244	4.6018	14.513	48.7778	5.2788	-6.7764	179.8799	-25.0396	-50.0866	252.7941	-38.1843	8.9697	261.7024	-43.1457	-38.9633	288.9608	-30.747	-14.2028	289.5315	-32.8409	-21.3292	256.7116	-25.3435	-67.3545	313.4666	-12.1965	12.0774	323.2829	-13.8461	-49.352	354.1022	-47.9721	-17.1212	356.7718	-50.0605	-63.6955	354.1414	-39.4157	-4.0169	361.549	-40.7079	-71.0643	345.7337	-82.076	4.9701	350.1454	-84.1897	-34.5998	358.9212	-69.8368	-51.9275	376.3543	-78.1317	-23.6621	378.2881	-78.4124
K_0017174_H_hny_W_3_6	K	17174	H	hny	W	3	6	0.3006	-0.4401	-1.1549	56.3822	-0.1175	-0.6922	13.7799	105.8852	52.0535	48.4773	102.1688	52.0642	5.7803	132.9827	48.7155	53.3177	133.6681	47.471	-9.5216	161.1133	28.4153	63.5722	157.7727	26.9174	-43.5831	163.8297	-16.2004	95.4046	166.5413	-20.2219	23.5347	232.2815	65.0626	-26.8337	215.7976	37.4901	73.4884	213.4042	38.1047	-47.9055	231.3761	9.333	94.2234	228.9678	11.1519	-39.5696	245.4145	39.542	84.7565	244.1052	38.9867	-42.8577	271.3751	43.8594	87.8214	271.0271	40.8968	-60.5209	267.8466	-3.2602	106.4879	266.7678	-3.1734	-64.4132	299.4385	-10.4962	107.5401	296.4145	-9.048	-57.3762	300.9533	13.9637	102.5062	302.1206	13.5552	-64.6359	317.7577	-14.2529	107.7826	316.9199	-13.5171	-42.7815	346.5963	10.7176	89.1055	345.078	11.7103	-39.3299	349.2552	-4.5987	82.1286	348.2577	-2.4596	21.7131	376.2765	30.9707	22.3623	420.7241	-0.798	-0.8152	413.4401	2.1101	44.0435	415.9899	2.7877	23.034	399.495	-51.3655	27.6719	-33.8556	-2.9459	6.2111	18.4153	2.1384	52.1429	16.4223	2.0735	-4.8952	74.2737	-13.0831	61.0515	75.9231	-15.4245	27.9469	-11.3339	5.3976	28.6778	75.2683	0.0251	25.1783	194.461	-30.4607	-5.4065	269.1241	-51.0513	52.1316	269.5421	-48.5047	10.619	305.4009	-35.8721	34.0286	302.7737	-34.6254	23.0445	275.6341	-31.149	-17.6953	335.3256	-16.6894	61.5088	333.8479	-15.6648	10.097	372.3278	-53.0602	40.8844	373.9348	-51.6848	-6.0035	374.491	-43.5775	51.0942	372.6992	-42.8998	-19.6519	358.1055	-92.4028	66.4699	355.743	-91.605	25.1287	375.6159	-72.1947	7.7373	395.3886	-83.4749	40.201	394.4831	-82.2762
K_0017272_H_hny_W_0_0	K	17272	H	hny	W	0	0	-0.4288	-0.0441	0.2172	27.4878	-0.4262	-0.3046	7.8096	46.7914	25.0063	26.7556	43.8185	24.4441	3.3042	54.3237	22.8491	30.6793	51.7593	21.9563	-3.3593	70.0832	12.4415	38.8235	66.6502	12.9853	-18.5207	82.6748	-5.7262	55.5037	79.5533	-6.9831	20.3113	95.3108	33.1425	-5.6344	93.4746	22.0248	44.542	91.4932	19.6085	-18.6594	108.1995	11.5176	59.283	103.574	7.1871	-11.1966	112.0294	27.82	52.2246	111.374	25.6139	-11.9327	132.0371	30.403	55.7695	128.305	29.2711	-23.9244	132.1345	-1.0411	65.3503	130.4114	-2.4707	-22.3188	145.0983	-1.6824	64.9144	138.6076	-3.2163	-21.4326	149.3429	9.7147	64.5521	146.3934	7.5342	-22.2201	155.7964	1.2444	65.2255	151.8811	-1.6712	-18.5881	171.286	6.4684	64.0221	167.7747	4.1812	-14.5013	175.361	1.9557	58.0415	173.6436	0.0986	24.0318	187.365	37.1485	22.252	215.6325	0.264	11.8011	211.6093	-0.181	34.2399	211.3379	-1.1736	21.6029	200.9367	-25.9958	9.6259	-10.2795	-1.129	-0.7202	11.8163	4.052	25.796	6.6654	0.7312	0.5248	27.2283	-2.7053	26.781	22.9208	-6.9984	10.0019	-1.9877	2.957	13.2571	25.5596	2.9922	21.4438	79.9859	-7.8661	12.9049	131.6044	-15.6886	46.4916	123.189	-20.667	24.3223	142.4689	-11.4245	39.5011	139.5057	-13.7621	29.1081	123.9006	-11.7148	10.9357	165.9767	-1.897	61.2513	159.2191	-9.7315	24.2766	181.3414	-21.1887	49.6148	177.2858	-24.0845	17.091	182.3748	-18.0359	54.4702	177.7625	-23.2887	7.5572	180.1088	-23.7793	63.7701	172.3415	-30.7921	34.5232	178.6366	-36.0279	26.1046	186.5133	-36.7798	44.2832	184.3586	-38.8579
K_0018404_H_hny_W_0_0	K	18404	H	hny	W	0	0	0.3843	0	-0.7777	35.5214	0.4078	0.2043	5.9497	38.1297	23.9166	29.0428	38.734	23.397	3.0298	52.2659	22.6835	31.1061	50.8658	20.9069	-3.5778	65.9455	9.3952	38.2724	64.9506	11.8458	-18.8284	76.2259	-11.7928	54.8451	73.3089	-9.6239	18.3211	92.6975	31.2957	-8.7711	89.8312	19.3368	44.9187	87.5788	18.7837	-23.6265	104.1789	4.3046	60.912	101.018	4.7885	-16.3836	110.9963	22.3493	54.1289	107.8413	22.0345	-18.717	131.0611	25.1794	58.9649	127.0546	25.4494	-29.2934	132.4905	-8.3178	68.5957	128.7273	-6.6594	-29.2839	145.7285	-9.391	68.2542	142.4264	-10.0142	-28.4084	149.2147	1.4079	69.4519	143.5251	1.7433	-28.701	155.2557	-7.763	71.2901	150.0801	-8.7908	-25.4699	172.3168	-0.8196	68.9439	168.3927	-1.195	-20.7812	178.0898	-4.4701	64.2556	174.0132	-4.1837	23.2035	188.8981	34.8708	23.5575	218.789	-0.5267	9.4636	214.8856	1.2386	37.5741	214.763	0.1654	23.9777	207.3077	-33.5099	15.4499	-18.1556	-5.0648	2.23	10.2334	0.1932	33.1416	2.3241	-2.4052	4.115	21.7668	-11.0614	29.7869	18.4032	-11.3493	15.9482	-12.0099	-2.6614	17.2334	22.053	-4.3289	21.4725	81.1336	-17.1427	5.8447	126.5881	-26.8414	45.0901	122.5619	-26.9246	18.3721	142.6962	-22.5953	34.5135	140.2542	-22.879	24.8323	125.0119	-21.4854	-2.6897	168.8184	-13.5632	60.618	162.7372	-12.9627	16.2832	184.5095	-32.7737	47.1236	181.9586	-32.07	8.3291	188.9602	-30.6275	53.996	182.4302	-30.0972	-1.1621	184.3984	-42.234	64.4764	175.9941	-44.2966	32.4206	185.5828	-47.741	18.3448	193.8747	-51.8644	48.0317	192.5565	-50.0659
B_0000827_H_hol_W_3_6	B	827	H	hol	W	3	6	0.3788	0.53	-0.4455	71.1482	-0.2295	0.0264	10.5701	135.8775	62.0899	61.4042	136.424	60.4721	5.8909	163.4801	54.711	63.7689	163.2062	55.0345	-8.3901	186.1107	25.7586	75.4126	188.0967	23.8949	-48.7617	203.6087	-21.2486	112.5776	204.187	-23.7273	32.7445	284.3098	65.3641	-26.3544	275.5624	41.9499	90.604	276.225	42.2716	-53.6028	299.3831	12.627	118.4134	300.7678	8.0312	-46.937	313.0255	38.5693	110.9566	311.0811	35.8417	-47.3762	354.5088	45.0068	110.9536	353.4476	41.468	-69.4865	343.053	-8.1911	131.7747	342.2846	-13.3162	-72.08	373.0675	-10.0198	134.5651	373.4351	-14.6664	-61.7355	394.6671	17.6151	124.4047	392.4237	12.7766	-77.6211	412.4458	-18.9928	137.9612	412.5652	-25.2576	-43.8657	440.965	20.5242	111.0713	431.0659	17.9935	-31.8851	448.5815	-12.4516	96.1366	446.065	-10.8963	30.2629	449.1051	47.997	26.8249	535.7327	-0.9548	-2.0426	527.3152	3.2164	54.7694	530.2329	1.0315	23.6407	523.5451	-56.4724	34.9717	-32.1989	-14.9074	10.2749	39.8271	-1.3213	62.4568	37.1411	-3.7628	-0.7954	106.0947	-20.4897	68.7642	109.0595	-23.7142	36.1351	-7.3299	0.8585	33.0238	98.6087	-5.9162	29.9644	249.1291	-47.3279	-7.4338	355.5515	-72.5681	61.4258	355.5801	-75.0858	17.5963	386.1031	-49.4473	37.7972	386.0807	-50.246	28.4703	364.5986	-45.3848	-18.246	434.7969	-24.8325	75.2949	436.9789	-25.1518	13.2085	489.4398	-60.8328	41.1674	489.0938	-62.2859	-6.734	496.4711	-50.6768	65.1827	495.6942	-53.0811	-24.1889	487.9257	-109.8826	76.6747	486.7469	-112.0547	27.367	496.8928	-90.4352	11.832	523.1707	-97.018	42.9606	523.4811	-98.4646
V_0000E95_H_hun_W_3_6	V	E95	H	hun	W	3	6	-0.6801	-0.1405	0.118	58.9138	-0.028	0.206	-2.1258	122.0484	58.0499	38.8172	122.8802	60.5941	-7.8455	151.6756	53.7713	40.6615	151.5025	55.7167	-23.9229	182.3983	28.6439	52.581	185.9529	29.857	-64.6315	188.5722	-16.1982	96.2297	199.0489	-14.0605	6.1451	270.2194	70.586	-40.2057	238.0458	44.7146	57.7454	245.5941	48.4757	-66.1836	274.0616	18.1519	84.1642	281.4862	24.0381	-63.8654	288.4047	47.1731	72.2107	297.226	53.9009	-65.1416	325.2593	47.945	70.2439	332.5518	55.4588	-85.9601	313.0566	-0.4926	99.1807	323.1714	7.5168	-90.5562	347.6986	-8.7733	100.3649	361.5216	0.0094	-83.9806	356.6465	18.054	91.0945	367.8366	24.634	-95.0857	374.5622	-16.6542	100.9359	387.8573	-9.4133	-70.5016	404.2177	10.6603	71.9352	413.0028	14.7696	-61.6787	407.9333	-7.0157	61.7197	417.0079	-2.529	-4.1464	444.5948	34.8024	-5.0289	498.1034	0.5509	-31.3786	491.1633	-2.0735	22.2833	493.9754	0.251	-2.9274	477.2561	-53.5253	29.3007	-22.4276	-6.1128	5.0766	29.7658	1.6188	48.2361	31.0243	0.8696	-6.3074	94.5587	-12.3655	51.5554	99.4482	-12.134	29.6819	-5.6064	7.4375	23.667	81.3271	0.3569	16.2569	225.8755	-34.339	-18.3369	320.9511	-51.9842	40.8802	327.5377	-48.6585	-1.8666	350.5425	-31.7795	19.2244	355.9757	-30.8126	10.2047	336.4788	-29.5772	-38.9941	395.5126	-15.5982	47.6285	403.8918	-9.9584	-8.0185	446.2114	-54.716	16.7219	446.5609	-52.0358	-28.9701	448.0972	-45.0559	29.6813	454.3734	-40.1826	-42.446	439.4487	-92.7514	53.9453	448.9191	-84.859	5.9947	446.8886	-75.3178	-10.9089	473.0182	-87.1155	19.913	476.6333	-83.656
V_0000E94_H_hun_W_3_6	V	E94	H	hun	W	3	6	-0.2289	0.0231	0.1981	64.583	-0.1175	0.3752	0.5594	125.177	74.7441	55.4073	126.6836	76.9064	-7.6709	158.9046	71.3984	60.6915	160.2093	70.079	-23.081	199.9081	49.6991	76.3633	199.8129	44.9579	-58.4314	195.7103	-8.9012	109.1737	195.4414	-7.9216	24.3925	290.8882	88.9087	-31.133	252.7686	58.7351	81.1227	254.8593	59.4403	-66.3418	302.0598	33.1184	110.3814	305.0877	36.8519	-55.6268	328.3643	65.6307	100.7459	332.2691	64.4357	-54.0762	361.8104	64.8949	99.2084	365.8689	62.3334	-79.1289	344.4489	10.2782	125.4219	346.1614	7.8875	-84.6572	377.0411	-0.4576	127.4933	382.9344	-3.9327	-71.1446	401.6077	29.441	112.6173	402.3552	27.6373	-86.9596	410.8448	-10.0038	128.4125	417.9956	-11.7906	-53.5579	444.9066	29.5695	95.8034	446.8191	28.9672	-46.8098	451.3163	2.2966	86.203	455.4348	-1.217	17.961	469.9662	53.1344	16.0294	542.4607	-0.1708	-18.2714	532.6196	2.7543	51.8631	534.405	1.0837	16.8266	520.2509	-57.9958	33.5046	-40.0486	-10.2213	6.1523	33.2919	4.5762	60.3981	34.2332	5.4793	-7.3427	96.2325	-8.1441	72.4122	97.2192	-9.3081	33.0249	-13.0223	7.6962	30.0644	89.8167	5.8859	30.3783	247.0565	-30.6978	-4.3615	356.6507	-49.0799	60.1486	357.0931	-52.6017	15.6335	385.0612	-33.3983	39.5575	384.1244	-34.1317	28.7833	356.8155	-29.5292	-18.082	436.0306	-13.3909	72.4289	438.3188	-14.6288	12.3057	486.2603	-55.6533	42.2654	486.2057	-55.4864	-9.2137	494.3374	-50.9122	62.1357	493.6362	-49.8299	-24.8025	470.0676	-100.9336	80.2242	471.9019	-101.156	26.7829	487.9818	-86.0677	2.9748	515.5764	-98.6476	48.0632	516.0571	-97.3737
V_0000E93_H_hun_W_3_6	V	E93	H	hun	W	3	6	-0.3464	-0.1922	0.1774	63.7696	-0.0183	0.1732	7.9215	128.7389	56.5013	56.1353	129.175	58.0407	4.0609	157.6263	54.165	59.5423	155.6349	56.5733	-12.046	191.1044	30.0914	78.2533	189.8071	32.2195	-47.5523	192.5614	-19.9776	117.6893	184.266	-14.9027	32.415	267.1849	75.2188	-22.2946	248.0036	44.2783	89.6469	248.75	51.9041	-45.2873	278.2548	14.8867	117.1396	275.5283	25.6365	-39.1278	303.7405	45.878	106.9738	301.0306	60.0386	-36.5338	341.941	47.0672	107.6411	338.3799	57.7965	-57.161	334.6591	-0.4947	135.7888	328.5538	12.7941	-59.4652	364.4084	-9.9432	136.8027	348.6895	5.1414	-50.2445	378.0875	14.3526	125.78	374.7751	28.9698	-57.6109	392.1997	-17.2651	138.8631	385.0662	-1.712	-31.6228	432.3305	8.2055	108.9181	431.3382	18.9538	-21.0633	434.5519	-9.477	100.7142	434.259	0.0475	35.6092	447.8477	47.9123	41.3789	524.8005	-3.0257	13.8667	517.3682	-3.4297	65.4035	519.6111	1.5304	45.1616	495.5858	-61.7987	33.283	-38.4662	-4.9273	9.0324	31.9104	0.7242	59.261	30.2215	1.2551	-1.7997	93.2018	-17.4343	75.8524	90.894	-15.114	33.9163	-12.9574	7.0086	35.1248	83.7592	-0.2495	40.7598	228.5904	-38.7375	13.471	324.888	-53.8433	73.9698	321.2955	-50.6712	32.5883	365.5665	-36.7033	55.4429	361.2666	-34.4043	43.5288	337.2688	-30.9205	-1.9245	416.6089	-17.8448	91.5434	415.3592	-11.4794	31.3686	466.3078	-57.3794	64.5721	467.0628	-53.7312	10.1835	470.434	-48.201	83.5195	469.1026	-43.0182	-4.3429	462.8818	-101.2371	101.7971	459.0706	-97.8396	49.6395	465.2395	-81.9969	31.2078	494.8105	-93.1124	65.6259	492.1291	-91.9163
V_000E660_H_huz_W_3_6	V	000E660	H	huz	W	3	6	0.0194	-0.0381	-0.1306	65.9009	0.3157	1.3726	4.4399	136.5138	67.6727	54.2796	135.2638	67.8105	-3.6613	166.6611	62.2012	58.0672	167.5306	62.478	-17.8669	193.1269	31.4291	71.4661	193.2274	33.3189	-56.5881	201.8698	-16.6352	108.5666	206.1915	-17.3715	24.0417	267.9869	77.4648	-30.5314	254.3393	45.6496	79.2671	257.9648	49.645	-58.0212	283.1275	19.8583	105.5683	291.3854	17.9118	-52.1933	293.8776	43.6976	97.5109	301.9915	44.9184	-55.5101	336.1453	48.9715	91.7697	345.2546	50.2805	-75.2691	318.8711	-3.3175	113.5638	324.0898	-1.9591	-83.7764	362.3787	-4.0813	117.6408	367.3631	-1.7758	-70.6349	369.0371	22.7709	102.3245	378.4464	24.7086	-86.3394	388.0886	-12.702	117.7191	395.1509	-10.8268	-57.1216	422.7798	20.432	81.222	430.9535	20.474	-48.5633	423.5233	1.006	75.9453	431.2492	0.7727	12.0788	450.2068	42.6411	8.5229	519.7105	-0.3042	-22.0969	509.9799	-0.2956	37.4085	513.5269	1.8976	10.0803	492.9155	-47.6575	31.8736	-25.1862	-8.7959	5.6912	46.9795	4.414	57.0432	47.0052	2.5771	-6.0331	103.776	-10.5754	62.0524	104.3467	-13.5501	32.1166	1.2111	7.9823	29.8921	96.1382	3.3842	25.151	245.8978	-32.8814	-13.8183	338.4159	-53.8432	53.1536	341.5547	-55.7034	5.1315	374.3006	-30.5357	30.8069	373.1015	-32.1692	21.248	345.0459	-27.7784	-29.2737	410.8816	-10.4401	61.906	413.0498	-13.338	-2.7461	455.5137	-48.0734	26.5109	457.0234	-48.446	-20.9554	460.374	-36.6338	42.5782	463.2062	-39.6665	-33.9813	446.8005	-80.931	59.8608	448.197	-89.3279	10.7134	459.5787	-75.1859	-8.2087	482.3735	-83.4069	27.0908	483.7447	-84.9134
V_000E658_H_huz_W_3_6	V	000E658	H	huz	W	3	6	-0.0126	0.2065	-0.4916	62.0614	0.5355	-0.6126	5.5027	139.4014	66.9566	54.2403	139.8275	65.8443	1.4089	157.3731	67.3704	57.6682	156.8737	65.7359	-14.9963	199.1685	40.1284	70.794	199.0402	34.7204	-53.9551	212.9103	-8.7898	107.2814	212.3046	-15.163	27.4939	289.6755	80.5212	-22.8626	264.1503	56.2854	80.4604	268.2227	49.8748	-57.0217	307.7925	22.2344	100.8959	299.6336	22.166	-48.4274	320.5279	55.939	99.8135	317.0438	47.1651	-54.0869	358.2668	58.8216	91.9692	357.8059	49.4892	-76.4831	341.4725	5.5904	109.8977	345.8683	-3.7533	-85.4498	389.8138	1.5152	108.5568	387.7127	-11.7569	-74.6559	398.457	25.2612	103.1004	398.5153	12.6313	-89.4784	411.0692	-6.2957	111.7556	411.8701	-19.7776	-59.5013	448.0194	20.661	83.7434	447.7291	13.188	-51.4469	450.7282	-0.4463	73.7963	450.3432	-4.7816	14.5287	466.9222	49.0777	11.101	541.6143	2.5264	-20.9342	530.6022	5.6837	37.2497	533.2874	5.2951	7.6453	516.8652	-55.5295	31.796	-19.7815	-5.8812	7.4189	36.5889	3.2902	54.1574	35.9518	5.056	-5.3506	111.255	-7.8333	62.9753	110.1357	-11.4036	31.4201	-0.3743	9.3722	28.0691	92.2494	2.8436	27.6585	249.1298	-36.5018	-9.2615	353.6331	-41.8678	58.7101	352.9711	-48.5794	12.7045	394.0687	-34.9323	37.4952	387.6303	-34.0216	24.7456	356.88	-30.0137	-17.6161	439.17	-14.7132	68.7089	437.0515	-21.3761	12.9145	487.2242	-56.7818	40.0063	486.0845	-53.4288	-3.0561	490.115	-42.4732	56.3731	490.3641	-50.3815	-29.0684	481.8033	-93.0829	72.9217	478.2184	-101.5581	24.1786	487.6448	-82.5652	5.5444	516.9446	-89.3725	42.4579	516.3241	-90.9445
V_000E659_H_huz_W_3_6	V	000E659	H	huz	W	3	6	-0.1796	-0.2486	-0.2542	62.4105	-0.0035	0.2682	6.1653	133.9209	72.8712	47.9807	134.382	73.8299	1.2251	165.7998	67.3811	51.9419	159.7402	68.8815	-12.2514	196.4658	34.8832	66.6332	195.3889	39.6956	-47.8099	207.6965	-8.2374	103.0703	203.7432	-4.3224	25.3718	283.8868	78.9086	-23.1821	257.6212	54.1812	74.079	253.5941	58.2928	-47.9087	287.99	26.7115	102.3851	286.6681	30.2163	-43.7919	304.8822	56.2816	95.1371	303.655	60.8589	-43.8597	345.2198	57.9678	97.7303	343.3548	63.0775	-68.2241	335.069	13.4357	121.6038	330.9859	15.8951	-71.5329	367.0556	6.4428	124.9698	365.9402	9.8265	-62.9544	376.6481	28.978	118.2524	374.3997	32.4244	-73.7221	392.188	-4.2141	128.8018	387.9054	-1.3013	-41.7874	431.3143	22.1378	97.4375	431.6396	24.0859	-31.61	433.7645	-0.9207	89.4268	432.5575	3.7899	27.4063	435.1625	56.5583	28.2809	512.9446	1.0102	0.1561	502.2528	5.219	54.1869	502.4618	5.4949	27.8141	487.1655	-50.7793	31.4354	-24.1331	-9.7708	3.9546	45.037	2.5489	57.9747	46.5419	3.5989	0.2433	102.5422	-2.2724	60.6839	102.7173	-0.0563	31.8629	1.3785	6.0803	29.1299	96.0578	9.2933	30.2301	247.3024	-30.7984	-2.1999	341.1082	-45.1497	64.0968	338.2366	-46.0989	16.379	375.9017	-26.6248	41.9561	371.3496	-25.5995	30.386	347.1801	-22.3575	-14.6541	413.2427	-9.3397	75.73	410.983	-7.434	17.0635	452.8177	-50.3654	42.9812	452.5779	-52.7427	-1.2342	461.8593	-43.1416	59.4926	461.5839	-40.6165	-20.0254	444.5599	-89.1277	82.1539	443.3595	-89.0028	30.5293	455.002	-73.4459	14.6137	480.7875	-84.9055	47.3319	477.8271	-85.9891
V_000E341_H_kdr_W_3_6	V	000E341	H	kdr	W	3	6	-0.6083	0.493	1.5956	73.4393	0.2105	0.6962	-1.9099	171.2866	91.8691	58.3021	174.5503	92.5857	-6.5352	200.7988	84.565	56.3396	206.8633	83.634	-26.7021	234.5378	56.9223	73.6633	239.1895	56.6901	-66.2207	238.3836	4.1857	114.2484	242.3862	4.5408	14.019	348.8493	108.8847	-45.0619	318.1657	70.3899	86.4172	322.751	72.4595	-76.5197	347.1848	38.7097	115.0634	355.1264	42.1862	-76.8529	373.9082	68.4989	111.0357	379.2376	71.2306	-71.0137	422.8206	66.1392	98.8122	424.8411	72.0217	-88.8518	387.9181	6.7622	123.9618	395.7094	13.504	-89.7578	434.5189	-4.6368	117.985	442.1141	1.3284	-82.956	451.9723	25.1414	113.2603	456.4803	32.0307	-87.3782	466.2116	-16.3612	117.1322	469.8446	-12.4798	-63.323	509.9872	22.052	86.6616	511.9812	30.2973	-47.754	519.1057	-0.0405	74.3753	522.0775	3.5578	9.7838	541.4284	57.7787	8.9525	608.6632	-2.6175	-23.6087	597.9162	-2.7602	40.1583	602.6619	-1.6918	14.0657	576.7374	-58.5674	37.7257	-18.4086	-16.5239	5.206	55.5691	4.6364	66.6067	56.7372	6.601	-7.962	127.5614	-5.3974	77.896	131.9982	-4.9567	37.681	11.6223	7.2533	33.6778	119.7725	11.2888	27.9847	298.6157	-28.4975	-3.6054	404.0885	-46.4351	54.8168	407.0894	-42.4962	13.3581	451.8062	-29.1832	36.9988	454.1338	-28.3909	23.3524	416.9275	-16.552	-16.8365	486.8943	-10.1473	65.5063	489.9689	-5.904	12.0334	541.5983	-55.8923	40.6025	541.558	-55.7219	-13.5835	554.7884	-50.1796	60.7655	554.3047	-43.9715	-18.7166	537.6445	-104.5603	78.2285	538.3932	-97.3926	26.464	547.5248	-85.6955	5.5661	576.0949	-97.5417	47.1756	575.8099	-94.9195
V_00E1027_H_kdr_W_4_6	V	00E1027	H	kdr	W	4	6	-0.1289	-0.6749	0.1783	71.5541	0.0456	0.9471	-4.9724	168.1738	80.041	46.7576	169.167	87.7737	-11.4891	184.2944	75.8371	51.9297	189.6562	84.9532	-15.386	232.7233	47.1461	65.9385	232.2236	50.5494	-63.1259	240.1907	-12.0633	116.1998	233.5524	-5.6769	19.0395	330.3053	104.5295	-36.439	314.7016	55.4584	82.006	309.9886	66.3365	-69.9717	345.3617	19.7631	121.7948	346.8074	34.3438	-65.1815	374.4537	57.3281	115.5109	372.2562	67.0818	-56.4614	419.3888	56.9415	109.307	416.028	65.6741	-76.7765	390.0028	0.8051	133.6637	386.2041	11.1019	-78.3883	445.6002	-10.7563	136.3627	438.4123	-2.4189	-72.3504	455.1019	22.253	127.9325	452.4431	28.6519	-78.0109	480.4867	-12.8534	139.0009	474.1065	-7.8797	-50.4149	513.6443	21.1401	108.1469	514.5029	22.1677	-36.5735	524.8191	-5.6317	96.1796	522.5508	1.7812	27.0212	555.3458	45.6085	30.7634	623.5706	-5.7318	-3.3428	609.5402	-4.4683	61.1182	616.8058	-4.1134	33.4629	588.709	-58.2079	37.8395	-20.9504	-17.7009	4.2324	59.4766	2.5928	66.9984	63.6624	2.8755	-8.206	135.6281	-12.8652	73.6222	135.8029	-13.031	38.5104	11.9484	9.2664	33.7882	120.6684	6.3497	31.135	294.1182	-31.2225	-4.7026	405.9148	-49.608	64.2557	404.7602	-50.3494	16.4327	459.3992	-27.4769	43.87	453.4109	-26.9488	29.8478	422.5309	-19.5932	-13.3816	499.7824	-4.7134	78.4641	500.4398	-6.1298	18.3102	550.7554	-44.1881	46.5211	554.4637	-47.9606	-6.4622	561.9314	-35.5482	61.0823	561.9294	-34.6502	-19.6697	549.2094	-91.1645	86.9682	543.4859	-97.041	32.5789	554.0989	-78.4205	9.4945	584.9262	-89.3632	52.5625	578.6114	-91.7206
V_000E661_H_kdr_W_3_6	V	000E661	H	kdr	W	3	6	0.3353	-0.8622	0.2539	76.449	-0.0924	0.6775	6.8468	166.5087	85.3597	61.424	172.8185	87.4414	-1.8707	202.0872	77.1212	65.617	204.1	77.4552	-16.3032	223.0236	48.9556	78.8197	228.083	48.1914	-57.8484	225.3355	-4.4442	121.1951	231.2235	-6.8492	28.1023	342.2896	94.3326	-26.2385	308.5515	64.1819	86.373	308.6243	63.7981	-60.3429	335.8693	30.3533	119.4858	343.1494	29.0821	-51.9623	363.3706	61.1662	111.6607	367.6829	58.3416	-52.9839	408.7159	59.3757	109.5281	412.0032	59.4021	-73.3708	375.0868	4.0502	130.4541	383.1833	1.296	-82.0285	428.846	-5.2651	128.8486	430.1065	-4.0048	-71.8052	443.5877	23.6725	119.896	448.1962	21.591	-82.269	456.6165	-18.4686	128.9282	457.3325	-21.6477	-55.677	500.1595	17.8168	102.2675	500.0362	19.0013	-44.2207	511.9085	-2.1778	89.6294	513.7119	-3.1013	23.6294	525.1951	49.2108	21.7241	601.6387	-2.0448	-11.6145	590.132	0.4871	57.3298	591.3657	-0.6515	20.6195	577.0336	-62.1391	36.9451	-32.6287	-9.35	9.3566	46.6495	4.0378	68.1535	46.7061	4.1272	-4.473	112.484	-1.6363	78.9768	113.3596	-2.1038	38.6077	4.4287	9.2346	38.3377	116.8896	13.5259	34.7654	288.989	-30.5705	5.0742	396.516	-42.7393	70.1068	393.6657	-50.0103	21.4365	439.1277	-33.2606	41.796	438.1559	-33.6337	35.0732	412.6573	-26.5464	-14.3164	488.4703	-15.7847	79.8429	488.3194	-16.8724	17.1642	543.4011	-57.0289	48.0866	543.0479	-55.8142	-3.5309	548.9275	-48.1508	64.1193	550.9456	-48.1288	-21.8677	538.1901	-106.0246	86.5673	535.8005	-111.4284	30.3584	548.8513	-92.0344	7.0471	577.0212	-100.6916	50.5352	572.5092	-104.7566
V_000E358_H_kdr_W_3_6	V	000E358	H	kdr	W	3	6	-0.3293	-0.5461	-0.4618	70.8669	-0.4695	0.3117	5.0155	152.3064	83.8069	61.0635	153.6594	84.5127	1.0049	183.265	76.0899	62.4343	186.5456	76.5892	-16.7568	204.9071	40.7815	74.2773	206.8825	40.5196	-60.5995	215.3564	-7.9686	113.6622	216.9697	-8.257	23.1236	306.9955	97.176	-38.065	280.2803	57.1905	87.4194	288.2746	58.0372	-67.2811	318.0649	21.8041	111.3611	326.4389	22.9117	-59.8248	347.1978	51.3339	102.0714	351.8077	54.9481	-59.6617	388.1806	55.3793	99.4358	392.9016	57.7037	-79.3054	370.0996	-0.5686	121.1295	375.7814	2.2038	-77.0687	408.1875	-10.6246	120.2351	413.4657	-5.9767	-75.201	418.6933	20.5627	111.1795	425.4816	21.9517	-83.6701	442.1576	-18.6824	124.6911	444.6359	-17.4414	-57.1724	481.8959	12.349	90.971	483.2691	18.8505	-46.0159	486.7935	-5.6526	77.9786	490.2033	-3.5493	13.9583	512.1783	42.9753	9.2034	578.7181	2.3444	-23.6834	562.1801	-0.332	46.0166	568.68	-1.2159	13.1264	554.8577	-56.3258	32.8965	-31.14	-12.4208	7.5874	39.2812	2.4637	60.3287	39.8425	2.8064	-8.1056	105.7138	-11.7631	69.4832	110.6508	-11.6828	34.0496	-3.4435	8.6679	33.0596	102.0005	4.6676	23.9165	265.0534	-34.8883	-17.0064	368.3649	-62.2867	53.2847	368.5215	-64.9576	5.6365	418.593	-40.7666	27.5451	419.2852	-41.3668	17.981	388.9594	-33.8647	-25.3898	460.2022	-15.8197	59.4727	467.4931	-18.3888	-3.8278	518.4612	-56.5216	25.3061	519.853	-61.5085	-24.8398	523.5319	-51.0786	46.4505	530.9656	-50.5598	-42.8752	512.7605	-94.6887	64.4838	519.8531	-99.387	8.8228	525.1393	-89.3624	-10.0874	555.2596	-91.7628	27.6281	550.8895	-97.8744
V_000E342_H_kdr_W_3_6	V	000E342	H	kdr	W	3	6	-0.1128	-0.0482	-0.1804	70.2353	0.0185	-0.8957	10.2435	147.0738	76.1747	65.8116	145.7262	72.8114	5.0782	167.5244	71.5	69.1148	168.8387	69.3336	-12.8098	198.1301	38.7637	84.1329	196.9472	31.522	-58.7575	211.9477	-11.216	122.989	209.0186	-22.3322	37.0895	312.9354	78.7865	-19.0814	271.1568	55.5734	97.8796	277.3037	47.3777	-54.422	312.6776	26.095	125.2522	314.165	14.7791	-42.277	331.1316	54.4789	117.2331	331.1293	46.6262	-42.6152	373.5804	56.2792	116.271	373.7778	48.5285	-68.8395	354.2687	3.7418	134.7655	351.9785	-8.4935	-77.5887	403.327	-2.4753	139.9483	402.4178	-16.6643	-60.0005	411.1238	29.7498	126.2427	411.9801	17.9982	-79.2303	431.8154	-12.4767	139.9821	431.5521	-27.393	-38.3792	464.3904	28.6976	104.0004	466.1028	18.738	-30.5575	468.1284	2.5986	95.2723	473.0916	0.0829	32.5657	458.192	53.9835	28.4367	559.158	-0.1729	-2.501	547.7881	5.1814	55.3529	553.9443	2.5367	25.7285	535.2965	-62.538	36.0639	-31.9789	-10.5246	10.2248	34.071	2.2605	62.8541	32.5366	1.5652	-0.2209	104.0755	-13.8506	75.5972	104.9816	-15.3705	36.8287	-9.9428	3.9598	35.6232	92.2327	4.4519	36.7928	255.5108	-42.8638	0.8368	359.7411	-58.0681	70.6308	363.4889	-61.4674	23.6884	405.6658	-42.5801	48.8308	405.0199	-43.4724	37.4887	373.3103	-35.9818	-10.4766	453.2945	-16.5053	79.8468	452.7509	-19.5775	18.3377	503.2885	-57.9806	50.2812	502.9724	-59.8977	-3.3825	510.5907	-52.5553	66.9277	509.3136	-51.611	-24.7858	499.4883	-105.8161	91.0312	499.4283	-107.8627	34.9292	508.1112	-89.4925	14.4458	535.4014	-97.5524	50.2913	534.9891	-97.0337
V_000E357_H_kdr_W_3_6	V	000E357	H	kdr	W	3	6	0.1745	0.0665	0.066	68.0228	0.5553	-0.9247	5.6573	145.2753	69.7801	57.2379	146.6938	70.8989	0.0503	182.9243	64.1993	58.956	183.0275	64.4391	-14.5439	204.3927	34.7449	72.8054	203.6848	34.6756	-57.442	220.6075	-9.369	112.9117	225.5049	-11.5323	25.0143	307.2701	81.925	-29.9546	285.0476	57.2536	81.7027	289.3687	57.3645	-61.1198	314.9946	29.6668	109.9265	318.4809	32.553	-56.4637	334.5726	56.1216	103.9827	340.2565	56.8482	-47.6724	379.5959	57.4628	96.558	380.4453	58.1065	-75.804	355.7859	7.1922	122.9566	357.3972	8.4487	-79.0925	396.1281	-1.6024	125.0151	404.6606	-0.7775	-70.6734	411.2092	22.8175	114.0305	415.0924	24.6627	-80.9883	426.1887	-13.8153	125.4401	430.6147	-13.4157	-54.9916	464.3893	11.2181	94.4704	470.5495	11.6151	-40.9748	467.031	-5.2375	85.4786	468.3553	-3.3544	19.0307	488.3723	47.8383	19.3879	562.8826	-0.0734	-15.0629	554.0331	-0.4525	46.0192	556.4811	-2.5884	17.3369	539.6282	-55.8244	35.7564	-30.2817	-9.5851	9.429	39.4575	-1.4946	60.885	39.2933	-1.3173	-7.0845	110.3419	-12.4013	72.532	111.3883	-11.5263	34.851	0.2423	5.8438	32.898	102.4051	0.9457	31.7124	258.7434	-40.5992	-1.6932	366.4706	-55.3452	61.4399	366.4806	-52.9374	15.6434	403.3986	-37.253	39.9877	404.5203	-36.8482	29.341	372.0732	-31.2617	-19.5058	447.5724	-13.6965	72.5501	452.0009	-12.2066	9.9378	508.5513	-63.3717	40.0414	505.1402	-54.5224	-12.3995	509.2869	-46.2129	60.9329	511.6007	-46.1054	-23.9992	492.9362	-101.9451	73.4668	494.0784	-103.6609	23.9256	503.6658	-82.1791	-0.7012	532.3855	-93.8486	42.9886	533.7535	-94.8489
V_000E338_H_kdr_W_2_4	V	000E338	H	kdr	W	2	4	0.1157	-0.0328	-0.0072	58.979	0.012	-0.0113	8.1744	120.7922	56.6903	49.1305	122.1439	59.9108	1.3604	149.9305	53.5286	54.8945	147.6895	53.8889	-12.4518	176.9579	27.6623	70.6693	176.8758	30.6147	-44.7343	190.3864	-13.4853	99.8606	181.313	-10.3058	26.1087	247.4803	72.6879	-23.1977	238.6336	45.2576	79.9643	237.8344	50.9143	-48.4815	264.5291	25.4669	105.924	267.1693	32.5006	-38.6597	291.2399	54.3548	94.4506	291.0148	59.1603	-42.5731	325.2042	54.7281	99.4695	325.8433	58.8364	-62.1492	308.2166	4.9883	120.6517	309.2816	12.1896	-65.8518	341.5371	-7.4854	124.9836	339.0615	1.0645	-59.3068	354.537	15.0463	115.0176	355.6368	21.2594	-70.0405	364.6864	-15.8968	129.1174	366.8731	-9.6831	-42.8347	403.6408	10.5245	100.5297	402.7315	17.1844	-33.5726	409.2781	-3.7027	91.2676	410.8845	-0.554	26.7623	423.6454	45.2597	27.0923	489.571	-1.2451	-3.8303	480.7852	-5.5805	59.6242	481.6193	-1.4412	28.7531	466.219	-63.3685	29.7009	-31.6075	-7.8713	6.0519	22.6619	2.3928	53.0566	20.7496	2.5766	-5.7281	97.6648	-15.8465	64.6883	95.2912	-15.7733	28.7847	-10.7768	4.3097	29.197	75.5837	2.4907	31.7464	216.1027	-29.9609	-2.8592	308.4511	-53.2043	68.2836	308.0707	-51.4694	18.5124	350.5331	-39.5318	44.4985	348.9598	-39.3155	32.292	319.0972	-34.9597	-13.7838	389.6833	-14.8134	76.0707	390.1714	-12.3777	15.5278	433.0154	-62.4423	49.8749	434.6037	-61.0209	-2.3265	439.8499	-55.8164	66.6007	437.6356	-52.2642	-16.6116	420.8937	-107.12	88.1276	422.2526	-103.3634	33.5746	431.5361	-87.2178	13.862	458.8483	-104.7125	53.1359	458.5592	-103.6946
V_000E340_H_kdr_W_3_6	V	000E340	H	kdr	W	3	6	0.4803	-0.724	-1.1382	76.3118	0.0309	0.1925	2.5157	145.8743	77.1814	61.9169	144.8597	76.8998	-3.5845	171.1611	71.3477	66.9367	166.1832	73.3288	-18.2252	191.9023	34.6024	81.1003	196.6264	39.777	-62.6187	206.5396	-20.727	126.4028	210.675	-14.0386	25.8263	305.2833	82.9973	-32.6936	271.8617	51.6392	87.1438	274.9174	58.6966	-65.359	300.6231	25.6415	121.6419	308.8905	30.3174	-61.8652	330.1083	56.1388	109.8297	334.7127	62.567	-61.0307	369.7816	58.4245	113.9745	372.8399	64.044	-86.5208	359.5045	3.3829	137.958	363.4884	14.7849	-86.7501	404.6227	-8.6126	140.2607	406.1182	3.5269	-75.329	410.4056	27.7273	120.253	414.9869	36.3078	-87.1761	425.5019	-19.0566	139.932	427.4146	-4.6884	-52.3417	470.9742	22.0555	98.4962	471.3552	30.7431	-43.776	475.7119	1.1401	92.0909	475.7753	9.2761	21.7845	465.1952	61.0976	24.6407	571.8286	-0.0119	-6.4243	565.4637	3.8263	51.3632	568.5227	5.8749	28.329	546.2166	-51.6439	40.0095	-33.142	-14.1207	9.4535	45.5801	1.5296	68.2693	44.7954	2.0664	-0.0862	108.6797	-17.6796	79.3342	106.5961	-14.9511	39.3509	-3.6716	4.693	40.0086	97.2089	5.3642	40.557	263.8203	-44.4553	6.3693	371.8903	-66.2936	73.1729	368.7518	-62.6978	25.8528	407.9878	-40.4065	50.476	409.5964	-39.8094	37.7792	376.1255	-34.5184	-12.5781	456.9897	-18.4675	85.02	456.1215	-13.4891	22.6989	509.6205	-57.1396	56.6763	509.5161	-57.8475	4.1445	520.8062	-47.6022	75.8373	515.6099	-46.7217	-16.7744	504.5139	-109.2322	98.5856	503.8144	-106.5263	42.1714	518.3442	-88.2433	22.182	548.5089	-96.5781	60.4666	547.649	-95.2848
V_0000E73_H_kdr_W_3_6	V	E73	H	kdr	W	3	6	-1.1333	-0.7317	0.7715	67.7592	-0.3687	1.3303	2.8094	144.5029	89.8395	51.0958	146.5671	84.9057	-3.2546	177.5219	80.2568	50.5748	182.0913	81.2537	-21.093	209.3282	52.8654	61.9363	216.1772	52.0938	-67.4	212.383	12.7264	101.0188	225.8632	1.9599	16.3079	307.4446	101.8129	-34.312	279.1348	76.3621	71.7377	288.6077	66.1256	-76.1565	305.4433	41.4895	98.2598	324.6911	35.3151	-70.3415	334.6616	75.3571	94.825	353.5288	62.1779	-68.1727	372.0359	69.4338	85.6937	390.3192	63.3857	-94.7665	342.255	18.0769	108.8785	366.4563	7.5215	-101.2592	382.37	17.5055	106.9765	411.0303	3.4808	-94.9868	403.1632	36.4395	97.9519	427.3533	25.9794	-104.6885	412.6164	3.715	102.9077	434.2699	-10.0296	-85.8378	454.2928	35.0547	72.6048	478.0345	21.6586	-75.758	455.6894	7.6355	65.5921	472.2561	-0.8281	-5.0765	484.7836	57.5468	-21.1938	561.1418	-1.496	-43.358	549.7838	8.5581	4.5998	557.9649	5.1815	-18.4391	533.9408	-53.1938	33.9552	-29.6442	-12.0765	8.8798	50.4066	7.1253	57.1329	53.288	6.012	-7.3411	106.4361	0.6609	64.3044	111.6918	-0.382	34.4907	4.7891	9.2688	28.8113	114.3191	13.9602	18.2763	265.9692	-22.1735	-22.586	358.831	-36.9327	45.3369	361.9619	-41.0913	-4.9081	402.6855	-25.9356	20.0541	404.7831	-26.7984	11.9218	378.2928	-20.7002	-44.3161	448.4099	-8.8143	48.7431	463.2229	-14.538	-22.8565	502.2032	-52.4095	10.5539	506.4537	-55.6068	-42.8496	506.3372	-45.0566	27.6712	511.8483	-46.7944	-58.2183	485.2603	-93.1859	42.0577	495.8352	-100.8688	-6.6388	503.9794	-79.9077	-29.036	529.1403	-89.9867	5.6706	532.0105	-93.2525
V_000E337_H_kdr_W_3_6	V	000E337	H	kdr	W	3	6	0.0113	0.1396	0.1756	70.3992	0.221	0.5035	-1.3842	145.8751	70.1213	48.4029	147.221	71.1566	-9.3396	171.8916	63.6229	50.002	180.4648	64.0781	-24.512	205.3869	35.8533	61.0097	207.0774	36.982	-61.6033	208.5155	-8.9421	97.2318	217.2188	-11.9558	11.5225	295.4228	77.0523	-42.1612	271.4069	51.9522	69.3243	281.5098	55.0929	-71.6266	304.609	26.4676	93.7903	316.8162	25.9077	-62.4032	326.7584	58.7985	79.5432	335.9466	61.1254	-67.6788	364.7619	56.7135	77.9236	375.9591	58.9645	-91.5069	341.5499	3.6637	104.5363	354.836	5.3667	-98.8451	381.5551	-1.1972	105.5819	398.2876	-1.0744	-90.343	396.6483	24.5824	94.3424	411.7481	24.2356	-102.9414	404.1093	-13.08	105.9274	418.0773	-14.4979	-79.2291	450.6176	12.9874	68.6558	464.1263	8.8402	-69.7467	455.8578	-1.8545	58.7727	465.5659	-3.6022	-6.2037	466.4033	49.6888	-14.1994	535.616	-0.5047	-42.4043	525.9567	-3.5319	17.4277	532.4772	-2.3051	-8.606	518.4525	-60.8938	39.4384	-29.682	-10.3378	5.9085	41.5454	2.9829	60.2943	41.2357	2.8162	-10.3239	110.9818	-13.9211	65.1646	114.3358	-13.4579	34.8721	2.7734	5.9933	26.3471	105.7867	2.6626	13.9657	256.7444	-35.014	-30.8639	352.7256	-59.4047	37.8578	354.3945	-61.4562	-14.3066	392.5309	-38.8491	11.9159	394.876	-38.5275	3.9439	363.8867	-34.8811	-51.0816	428.8667	-17.9601	39.1281	434.3633	-18.2452	-27.7554	484.2827	-60.2259	4.9357	485.9209	-58.6943	-45.8076	480.5555	-47.3657	23.6245	488.5229	-49.3663	-67.3175	464.9785	-105.7656	44.9871	476.5763	-105.27	-11.6631	482.8061	-84.9792	-36.0028	510.5883	-99.5233	6.7683	510.2101	-100.0465
V_000E321_H_kdr_W_3_6	V	000E321	H	kdr	W	3	6	0.9478	0.0008	-0.3057	63.5173	-0.6969	-0.3614	1.9049	133.4075	90.1975	53.5815	132.614	88.6518	-5.018	163.2678	82.7181	55.2446	169.6454	85.7233	-16.8886	194.0211	60.38	68.2397	193.9842	56.6537	-60.7381	201.7343	5.9217	111.8606	203.8823	5.9827	18.6581	297.5274	117.9906	-39.1875	267.1676	73.7999	87.3009	268.0053	71.5437	-69.1336	302.7438	42.4373	107.5773	308.0392	41.763	-61.665	335.0352	74.032	102.2635	335.7622	71.12	-61.9358	371.692	71.9808	98.5118	374.3297	66.9807	-81.4196	351.1984	17.1978	123.6623	354.4843	18.1656	-82.8766	385.7825	2.2604	124.5153	390.7251	2.6461	-78.4641	403.2155	30.42	116.4904	404.897	29.8135	-83.4929	417.3753	-10.7664	123.5321	421.0801	-10.9553	-59.5176	460.5835	21.1833	93.2205	461.555	19.7056	-48.2536	463.015	3.3191	82.453	464.8475	-0.445	16.983	485.1628	62.8326	13.0976	562.3401	-0.2978	-17.1354	547.3129	2.141	43.1399	556.4412	0.5477	15.3829	528.0551	-58.1721	34.7013	-41.0861	-9.6447	3.8711	35.7342	6.7057	60.1142	34.3788	6.2379	-8.9328	90.3735	0.3389	70.2287	93.1469	-2.8088	35.122	-10.8061	9.8252	33.8808	95.3936	12.9836	23.4069	249.6405	-19.2531	-6.4779	352.2521	-43.1607	47.7664	354.4755	-43.5592	7.6604	391.1504	-21.5275	28.4344	390.7029	-22.6419	20.6119	369.8239	-14.1693	-29.1399	435.9765	-8.442	62.1739	440.9164	-8.9104	1.9095	486.4788	-54.408	32.5687	485.0052	-55.2898	-19.9812	491.9114	-49.947	49.5374	494.8028	-49.3411	-39.394	478.0689	-100.1923	72.0956	480.6819	-101.1186	14.3663	490.6328	-88.6544	-8.0126	520.3184	-98.031	33.0471	520.6746	-98.5641
H_00Ekor1_H_kos_W_3_6	H	00Ekor1	H	kos	W	3	6	-0.5715	-0.2678	0.428	65.7231	-0.3458	0.1654	14.636	125.1358	55.9993	54.0786	123.6163	56.4963	9.7761	150.7596	49.8522	59.3128	149.9429	51.2848	-2.8191	173.4512	25.1844	70.4995	173.3151	30.7232	-38.7853	195.7996	-11.8492	106.8893	189.537	-11.3098	35.9723	248.2643	63.4905	-15.7935	238.7784	37.5138	84.2624	236.2354	42.8367	-36.3855	262.1328	14.8639	110.875	259.7863	15.7646	-26.7899	283.8695	42.1598	100.5897	284.1974	42.0466	-29.7078	312.9276	42.6798	102.183	312.8675	41.239	-51.7603	306.5327	-6.9584	124.8405	304.3812	-4.504	-52.2836	331.8659	-10.1896	122.711	340.0498	-8.8556	-43.7872	343.7998	11.2269	118.6323	346.8889	13.3417	-49.0996	361.4435	-17.031	120.8642	359.9453	-15.7123	-27.5988	387.7214	8.0961	100.9848	388.8778	9.5091	-18.9465	391.1235	-9.8293	92.1901	391.8927	-7.9136	36.7388	422.2996	29.8598	37.1808	467.5396	0.529	17.1562	464.3846	0.3993	54.0429	465.3344	-0.4238	37.9038	453.054	-49.2661	33.3143	-26.1926	-10.8613	10.4958	35.6524	-0.1046	57.7237	35.4706	-0.7333	3.9834	89.2581	-9.672	64.0719	87.8334	-10.1306	34.2353	-6.2994	4.9483	33.6779	84.401	0.8248	35.5017	216.4692	-30.057	4.5821	300.5961	-52.6604	65.228	299.2382	-55.1087	22.369	344.5785	-40.0626	44.9313	342.6828	-41.4293	33.1401	322.3378	-38.5746	-3.7137	378.9718	-19.4672	73.4056	376.6409	-21.5789	19.9109	424.7391	-51.5928	49.0105	422.3946	-52.7775	7.8843	425.5802	-43.3469	60.667	427.3056	-42.9559	-6.4047	411.074	-85.5782	79.7753	415.4903	-86.4505	34.2779	425.9733	-78.0543	16.7561	448.6629	-85.2034	50.9237	448.3383	-83.9832
V_0000E92_H_nns_W_3_3	V	E92	H	nns	W	3	3	-0.6658	-1.3618	-0.0764	49.4607	-0.2595	-0.0551	8.2905	97.5374	51.5546	48.4481	97.1112	52.7188	6.5068	126.7337	55.4709	51.8667	126.8276	55.9151	-10.5306	155.5336	24.5808	71.1005	149.3696	26.3032	-30.9584	161.6117	-15.4029	95.3554	155.5064	-13.4492	33.0535	218.363	63.2756	-14.6976	203.7193	36.604	79.1273	195.8247	39.277	-36.2233	236.5742	10.111	106.4192	226.007	16.9606	-24.9546	258.4136	41.5185	95.8417	250.4055	45.2076	-26.187	289.7588	39.1919	100.6749	283.4592	43.0977	-46.5814	275.6139	-8.4014	120.5576	266.1082	-2.8714	-48.3107	302.5124	-13.7475	125.03	294.6445	-10.1587	-43.3389	318.2543	7.1188	118.4226	308.0757	12.465	-48.5577	326.0476	-20.5448	126.3449	317.4775	-16.3034	-28.2451	358.708	3.5384	109.6705	349.3353	8.8109	-21.5334	363.3429	-5.6044	103.4954	356.6999	-2.6919	42.1948	370.7558	42.014	44.7664	438.8056	-1.0113	13.7718	431.5697	-6.166	70.549	430.7843	-1.3338	45.5171	421.2922	-55.3285	21.8284	-30.2372	-5.2774	2.6659	17.7704	3.6082	43.273	19.1344	4.0082	-5.3869	85.243	-15.2924	54.9854	82.9558	-14.5701	22.1508	-17.1817	2.5044	24.1806	70.177	2.4208	29.6166	186.8741	-29.5227	1.8765	273.3458	-51.2683	65.1298	270.0994	-50.5462	21.5259	302.9583	-36.8703	44.5578	301.509	-37.401	32.601	276.4714	-32.118	-8.3396	346.97	-19.0724	78.8007	344.1673	-18.5919	19.1578	387.3421	-53.6935	57.6354	383.6707	-53.8619	4.7496	388.9475	-50.0291	72.2229	386.9359	-47.4653	-14.036	375.4026	-82.9583	92.4579	377.4919	-80.0783	39.977	385.5783	-80.1234	19.0643	407.7593	-89.3928	60.7222	408.8169	-90.0352
H_0Eoldb1_H_odb_W_3_6	H	0Eoldb1	H	odb	W	3	6	0.3267	-0.1163	-0.4751	71.8564	0.0092	0.0885	10.0102	157.1291	79.2883	62.8265	156.3857	79.2608	3.1831	187.8521	68.4999	70.0162	186.4785	69.1179	-9.2312	213.6634	37.3261	82.4258	211.1984	39.5587	-45.766	220.5771	-15.539	118.005	215.4092	-16.1564	39.3074	319.3961	88.0443	-16.7635	289.0599	54.2024	96.8055	290.8239	50.0713	-53.1872	325.8143	16.2394	124.7384	321.2428	20.0457	-44.5515	340.3113	56.6315	122.8276	342.5849	56.2056	-44.3645	389.7328	60.9647	116.2745	390.4775	61.888	-63.2693	364.6994	-0.3194	138.8846	361.9845	-1.986	-69.5117	411.9505	-4.0318	143.5461	407.3453	-4.3927	-59.9816	428.188	23.7423	134.5321	424.2379	24.2783	-69.1672	439.9291	-17.3535	143.2243	437.9727	-19.5749	-39.5087	477.8589	15.5234	116.3323	476.2132	17.2043	-28.0101	479.8923	-4.843	105.535	481.6403	-4.5099	38.4682	489.8877	48.5774	39.5988	565.2875	-2.4117	4.4271	566.1106	-2.6805	69.8264	565.0746	-2.1121	39.7272	545.8414	-68.5763	37.8127	-35.6189	-12.7813	10.9651	32.8759	3.82	67.0861	31.0441	5.6471	3.5169	115.6566	-5.7202	73.9456	113.7914	-5.5005	36.4581	-6.8998	2.5715	38.664	113.2035	5.7243	41.4176	277.1328	-37.5521	5.1213	374.1401	-52.538	76.7444	373.2033	-54.9374	27.4103	411.1939	-39.9543	52.4646	412.0189	-39.7405	40.3951	386.3971	-33.3282	-6.8505	463.6596	-19.0888	89.1783	460.0013	-22.901	23.8181	512.3041	-66.2008	63.1199	509.5642	-64.3912	2.0675	515.8968	-59.4675	81.1437	514.827	-57.0098	-17.3572	504.1753	-113.1953	102.1515	498.7647	-111.4982	43.3838	516.2571	-96.251	20.5968	543.9725	-107.8776	66.2266	541.584	-108.3155
V_000E361_H_pll_W_3_6	V	000E361	H	pll	W	3	6	0.1578	0.0066	0.0327	61.6391	-0.5125	0.4945	9.7287	127.9799	63.1835	58.1182	125.2795	63.6217	4.412	149.0213	57.2413	64.9162	149.3423	55.4187	-6.2989	172.597	32.4811	76.4151	168.6373	32.4891	-41.4476	186.5412	-19.9934	115.1452	182.125	-16.4361	36.5588	259.7266	73.1423	-18.0734	236.621	44.4261	92.2338	231.2001	46.2775	-41.8191	272.0176	14.9189	118.3019	267.0312	20.0387	-30.7834	287.9983	47.7799	108.3127	286.5633	53.1988	-30.495	326.4974	45.1216	108.169	324.2365	50.9097	-54.1316	306.7436	-4.1264	133.9704	302.1507	-0.16	-56.2673	348.3783	-14.7101	135.2764	339.9047	-10.9302	-47.5083	357.2522	12.0333	127.5182	352.0537	16.2177	-54.2149	371.5728	-21.5841	136.71	363.8411	-17.4364	-31.1594	398.2181	7.807	112.324	396.6058	9.1647	-18.1857	407.2307	-11.7255	102.1603	404.0434	-7.6702	40.5148	429.9142	34.8381	43.5985	482.4352	-1.081	15.5625	474.0272	-0.3317	69.225	475.0107	0.5596	44.3027	458.8389	-54.8943	29.5526	-30.8828	-6.6023	6.4354	34.0229	1.9503	53.5057	33.665	2.4929	-3.092	94.8753	-15.1392	65.6042	91.8757	-14.0546	30.1333	-3.2289	7.8453	31.3851	81.5364	6.0825	35.3421	226.5095	-29.1628	6.8015	318.8423	-47.7721	69.8024	315.1598	-47.8374	26.7437	339.7486	-33.5876	51.2435	344.1122	-33.7639	38.6595	320.3319	-28.8769	-4.9757	385.5412	-18.4365	81.1305	385.3974	-17.796	27.3466	431.869	-54.9415	54.2178	427.1635	-53.9731	10.644	435.1942	-45.9786	67.7277	434.4812	-40.4134	-7.0902	426.0843	-83.7814	83.029	414.1138	-82.9122	42.1919	431.491	-77.7612	25.7911	456.6365	-83.2469	58.2593	454.2825	-84.0865
V_000E368_H_ses_W_3_6	V	000E368	H	ses	W	3	6	-0.5753	-0.1586	0.2705	63.6045	0.4082	0.2275	8.7586	119.4133	53.7994	53.7079	119.6259	51.7831	1.7008	142.6325	45.852	57.9393	141.6709	43.8155	-11.8267	171.2655	22.7337	69.9384	172.719	15.8013	-54.3545	189.2665	-22.5634	104.5051	187.7786	-27.1638	30.2708	254.5833	57.5439	-21.4172	241.1037	40.0569	78.615	241.0094	35.1126	-50.219	263.8609	14.3645	103.2798	268.511	6.6545	-41.5741	289.8617	43.9821	95.5953	288.5383	36.6169	-38.7774	314.2646	41.1527	91.7765	319.3269	37.0334	-67.2552	311.7615	-1.0227	114.6286	314.0284	-7.9307	-69.5397	341.0619	-11.8562	114.0928	340.9937	-17.2549	-61.5344	349.4909	16.0504	106.9803	355.9963	8.6931	-71.4681	366.0272	-18.0321	114.851	370.6263	-27.5202	-43.1101	400.131	7.275	85.5409	405.1309	1.4424	-39.79	399.4522	-6.5065	79.1517	404.0408	-15.4215	21.3268	423.8911	33.1618	18.4336	480.4779	-0.8494	-5.9986	476.1568	0.1494	42.4675	476.1128	-1.1734	15.6079	466.3305	-50.1534	30.6264	-19.7209	-6.2764	6.4242	27.2885	0.2099	56.6774	25.8669	-0.8813	-6.2896	89.2803	-20.739	65.5722	91.1586	-25.4034	31.0287	-0.6176	7.8324	28.7073	90.7	-5.3874	26.3056	213.2699	-41.3378	-13.0929	310.9049	-58.7837	55.4546	312.59	-64.2479	10.7238	358.1391	-42.0685	32.9214	356.5076	-43.9247	22.8527	327.3955	-41.3239	-21.8356	386.8161	-17.8837	66.303	391.4858	-24.4963	3.9752	434.0748	-44.5324	34.6942	434.8402	-49.4033	-7.8918	439.264	-38.1485	47.1571	440.2285	-42.0054	-29.437	432.5071	-80.3267	61.6664	436.5228	-87.2574	17.5851	438.0158	-72.0732	-2.3262	461.7159	-79.0169	31.1802	463.2722	-81.2831
H_0Estmk2_H_stm_W_3_6	H	0Estmk2	H	stm	W	3	6	0.1711	0.3536	-0.035	75.9796	-0.7522	0.5505	11.8784	151.3995	67.6521	66.7133	150.2994	68.2679	6.7429	186.3181	61.3351	72.7744	182.2098	62.9923	-6.2195	213.3533	32.1739	89.0463	210.1084	30.5092	-44.2166	216.0916	-20.6518	124.5457	212.4051	-19.2402	40.3309	318.3402	78.3999	-23.245	286.6064	43.8985	101.5122	285.7168	49.34	-56.7228	321.4477	6.2357	133.2393	319.2719	14.5476	-46.5532	334.9544	47.4411	125.7609	333.9762	52.1781	-48.532	381.1003	54.5653	126.6413	386.4129	55.9948	-66.551	361.4409	-10.2401	147.6613	365.5719	-3.9306	-70.4711	400.5106	-12.9261	152.3099	402.9178	-8.0198	-61.2656	414.4797	17.3825	140.283	416.0315	20.9589	-67.7314	434.1586	-25.7032	149.1933	429.7683	-23.3513	-36.8196	476.5736	12.1734	118.2004	477.7076	13.7264	-28.3631	476.5142	-12.8121	111.3909	473.5008	-7.2819	39.6915	493.0274	42.4752	41.9648	572.4857	1.8966	16.2841	567.4712	-0.4508	69.1407	566.8629	-0.2867	44.0146	545.6876	-67.5062	37.5643	-28.2259	-11.7057	9.4387	40.1603	-0.8398	68.568	33.7377	-0.2777	-0.4672	105.8998	-16.2287	75.4416	106.5936	-19.1845	37.8462	0.5336	6.8275	38.9055	110.4357	-1.9007	35.9749	261.8811	-43.6837	2.7125	374.9428	-64.6888	71.5552	374.3309	-62.8978	23.8225	410.3475	-47.1123	45.3509	411.1849	-46.27	35.5279	385.7094	-44.1886	-14.0288	456.7165	-27.1621	81.8176	457.8491	-21.9524	16.6983	510.6219	-61.0451	54.2115	506.7055	-62.841	2.8864	513.7432	-53.9831	66.9208	511.1212	-51.6581	-12.8748	487.1101	-108.6671	86.2083	493.0287	-108.0612	35.7196	513.8068	-91.3804	16.0634	539.22	-104.2507	55.8465	538.9839	-100.5947
B_0003362_H_trk_W_3_6	B	3362	H	trk	W	3	6	-0.3454	-0.1395	0.0557	66.0003	-0.3807	0.7987	4.2886	147.2388	65.1304	54.9078	147.1945	66.7401	0.035	176.9331	54.8711	59.4013	179.6359	57.1824	-13.6507	203.0639	26.2108	71.8451	204.2536	27.4628	-53.5373	204.1682	-19.8419	109.5851	201.117	-26.1595	30.9488	295.1026	69.6478	-25.4751	279.671	48.8258	82.5061	276.3292	47.4246	-53.0483	299.1814	19.4035	114.0058	297.96	17.4854	-49.8503	323.5754	51.9439	110.8033	317.642	46.3132	-46.7481	357.6569	53.7994	108.4093	357.1955	46.4577	-67.5745	342.0981	-2.2407	127.4329	344.7885	-5.0287	-70.4561	373.3087	-4.874	126.3779	377.3505	-14.8084	-63.1076	390.0001	21.38	122.9262	389.7114	16.4559	-75.093	409.7014	-13.0148	133.3477	409.6404	-18.4424	-48.581	441.3172	19.9129	105.741	440.033	14.6413	-34.5204	448.5458	-0.8564	95.6966	449.3857	-3.0047	30.5586	468.1996	48.2869	30.0457	546.0143	-0.7152	-1.919	537.0542	3.5679	61.2455	536.1511	4.1921	26.3814	517.8761	-53.3707	35.1843	-22.52	-12.3983	7.4909	42.0048	3.5871	61.9539	44.9401	5.8003	-1.7914	116.6398	-23.736	70.6561	113.6835	-21.9595	34.6439	2.6957	5.2626	34.0569	95.2997	1.7854	36.5043	250.3257	-46.8093	-1.7578	354.1121	-63.9474	69.8468	355.7266	-65.6037	22.1149	394.1859	-39.9191	49.2916	391.8804	-40.3108	37.4311	359.678	-35.4841	-14.512	430.5331	-14.8763	83.136	429.7198	-18.7854	18.0296	486.2119	-56.7904	52.2742	484.1284	-56.2984	2.2978	492.4497	-42.4122	66.2424	491.6784	-44.8948	-15.8053	468.5986	-101.1619	79.5879	470.4286	-106.0753	34.5364	490.7584	-82.1105	18.5257	516.9792	-93.859	50.5141	517.7955	-92.6982
B_0003358_H_trk_W_2_5	B	3358	H	trk	W	2	5	0.6072	0.1395	-1.027	56.4661	-0.5138	-0.5752	2.709	127.6126	60.8883	50.668	125.6	64.4259	-0.3022	157.9824	62.1915	53.9193	154.2713	68.0579	-9.1329	189.5044	34.7534	70.7967	187.5119	41.4363	-40.2278	197.1761	-13.0887	106.5624	190.6665	-0.8466	30.0144	272.9313	75.3284	-19.5113	256.3076	46.9009	80.5551	249.3506	55.0859	-41.9032	284.4528	22.454	110.1462	279.547	34.9087	-34.2039	302.974	48.4854	100.87	298.3947	59.3873	-33.6402	337.5182	49.5703	102.6728	332.5695	60.3592	-53.367	330.8057	2.9711	126.1981	319.077	16.0076	-55.1392	357.7816	-9.278	132.6626	349.9728	5.5646	-50.2628	374.2796	14.9424	125.5024	367.9792	28.6187	-60.5765	382.6323	-20.6942	140.3698	371.4836	-3.8448	-34.2594	414.4667	8.6832	111.9473	406.9353	22.2587	-22.7471	416.4624	-6.862	102.5949	410.7894	3.91	39.7294	455.3675	34.4575	43.9455	502.1199	0.6737	21.9882	496.887	-0.4053	63.8389	495.8568	5.3141	47.2816	478.6801	-50.7897	28.4061	-22.8663	-7.5652	5.3772	38.4692	2.7612	52.1465	37.3354	4.7892	-4.0376	109.7484	-18.0942	63.0112	106.8554	-15.2539	28.2959	-7.3899	5.5258	26.4408	84.6333	3.279	33.0741	228.4837	-31.9246	2.5795	331.3561	-48.2587	68.3657	329.1074	-44.9162	25.3726	361.799	-32.6283	47.8027	361.554	-31.5246	35.341	337.4251	-27.2277	-9.0492	399.22	-17.327	81.6955	397.2618	-10.282	25.7849	447.1126	-52.7711	57.1729	444.2617	-52.9305	13.9253	452.1143	-45.3048	66.5778	447.718	-41.0904	3.0339	432.9594	-98.9423	84.053	428.4365	-91.2743	43.1975	446.0316	-77.8369	30.0568	474.9783	-87.2861	61.0442	472.4897	-84.546
B_0003360_H_trk_W_3_6	B	3360	H	trk	W	3	6	0.5995	0.7036	0.5126	53.0731	0.0228	-0.1583	5.5612	120.7822	57.5378	47.2922	121.7301	55.758	-0.337	152.2269	53.5335	53.4262	152.3309	49.02	-11.0361	173.8032	29.2142	62.9136	175.2423	24.9978	-47.3816	181.758	-19.8473	97.406	178.1758	-25.798	25.6751	265.9774	61.3966	-25.3852	244.5909	39.3289	76.9475	246.1894	35.9036	-46.708	268.3285	8.9048	98.5328	267.0635	3.1556	-39.5092	292.2449	40.9058	92.2482	288.2417	36.2134	-39.4713	326.0067	43.3085	97.5502	318.0728	38.9778	-59.9638	318.7295	-6.0907	114.4215	310.4234	-8.872	-65.088	351.3328	-3.9505	121.2103	343.0216	-8.3998	-54.8482	358.1306	16.3483	112.6357	352.3256	10.3804	-70.0438	372.2935	-5.6522	126.8273	366.7708	-12.7562	-38.6343	397.3652	19.3462	98.4924	398.256	10.9737	-29.9949	410.0373	-3.8765	86.8738	407.3467	-8.0951	30.5989	418.1623	39.1791	31.4394	480.7101	0.0316	3.8419	473.5334	-1.3355	56.4003	474.492	-2.1168	32.0064	467.7905	-51.9413	27.8849	-35.7048	-9.1045	5.3274	28.7542	0.5007	44.4307	27.3407	1.4071	-4.6839	91.4688	-15.2859	53.4086	93.3644	-15.5211	27.6199	-16.0928	5.4338	25.58	74.8164	1.9272	20.9978	220.5094	-40.2693	-10.3404	312.8591	-57.4226	46.4682	312.8872	-57.7523	4.6265	347.7623	-40.5186	27.1208	347.2915	-40.8178	16.1497	307.5457	-32.3547	-23.9291	388.6291	-21.8068	58.8136	393.6151	-20.4378	0.4431	432.0109	-54.3541	33.3795	432.5842	-53.4265	-15.2888	436.296	-46.8805	46.9092	436.6703	-45.6465	-32.1191	416.9371	-100.7875	70.1751	419.7698	-97.9962	18.6035	433.0409	-79.515	0.6939	463.0184	-89.8744	34.2948	463.3843	-87.7884
B_0003357_H_trk_W_3_6	B	3357	H	trk	W	3	6	-0.0911	-0.0718	-0.0207	68.2693	0.2693	0.2388	2.2824	148.8341	70.0226	59.0631	152.9371	69.4476	-4.0133	183.5159	66.577	62.0126	184.826	62.4334	-23.1384	213.4704	30.7881	73.907	218.7354	32.4558	-64.4853	216.5828	-15.5184	110.7464	223.101	-24.0951	24.3251	298.9822	81.3019	-36.6271	284.8021	56.5798	82.62	288.8634	50.958	-64.7453	311.2912	24.9098	106.4205	317.4498	22.986	-60.4653	331.9039	56.6613	102.1669	339.0129	52.5538	-60.6189	371.9116	62.0025	97.6495	380.1794	55.5179	-84.5274	352.0106	5.6352	119.4736	360.4067	-1.0954	-87.4437	390.7046	-1.0322	117.8515	403.3399	-8.4708	-80.2109	408.4562	31.5912	110.9925	418.7008	24.2706	-96.9012	423.252	-5.5955	122.8176	433.8052	-16.9421	-66.321	462.3132	27.6602	90.6706	472.3653	17.6209	-55.3567	467.4985	1.8473	77.8528	473.2921	-5.1121	13.8086	482.0589	52.8826	5.8262	567.2003	2.0475	-20.754	556.4291	5.153	37.9349	552.8082	4.0375	5.4326	539.2752	-61.4411	36.7946	-24.7012	-9.0125	9.9945	38.8899	2.958	58.8671	41.5573	3.289	-5.1057	117.3929	-16.7753	68.8391	120.259	-14.5492	34.9302	0.384	7.2028	30.3986	100.5297	0.4877	28.1214	258.8625	-42.6989	-12.4698	370.3496	-64.3322	58.4187	372.638	-62.5415	7.4996	404.421	-41.3919	33.9103	404.1516	-41.1134	23.8322	376.1957	-35.3887	-31.3835	453.2378	-15.4356	67.7242	456.3106	-17.2867	-1.2647	499.7694	-61.7688	35.5842	502.5206	-61.8527	-17.4226	509.9425	-49.8258	50.5195	513.8659	-48.5934	-31.6375	487.77	-113.3133	71.4767	497.7004	-113.4342	18.1439	507.259	-90.3979	-4.5222	536.3902	-106.1056	35.0341	536.6863	-105.2064
