# Supplementary material for: Why the long face? Comparative shape analysis of miniature, pony, and other horse skulls reveals changes in ontogenetic growth
Source: PeerJ. 2019 Sep 16;7:e7678. doi: 10.7717/peerj.7678 (PMC6752190; doi:10.7717/peerj.7678)
Supplement: Data S3 [file peerj-07-7678-s004.txt]

1	2
3	4
5	6
7	8
9	10
12	13
14	15
16	17
18	19
20	21
22	23
24	25
26	27
28	29
30	31
34	35
38	39
40	41
45	46
47	48
50	51
52	53
54	55
56	57
59	60
