# Supplementary material for: Why the long face? Comparative shape analysis of miniature, pony, and other horse skulls reveals changes in ontogenetic growth
Source: PeerJ. 2019 Sep 16;7:e7678. doi: 10.7717/peerj.7678 (PMC6752190; doi:10.7717/peerj.7678)
Supplement: Data S4 [file peerj-07-7678-s005.txt]

11	32
32	33
33	35
33	34
33	42
30	34
31	35
28	30
29	31
26	28
27	29
24	26
25	27
22	24
23	25
20	22
21	23
58	60
58	59
36	60
36	59
34	36
35	36
37	42
46	49
49	58
39	41
38	40
2	39
1	38
2	37
1	37
4	42
3	42
3	11
4	11
53	58
52	58
54	58
55	58
53	55
52	54
47	49
48	49
41	46
40	45
9	20
10	21
14	20
15	21
18	20
19	21
16	18
17	19
14	16
15	17
9	38
10	39
9	40
10	41
11	18
11	19
18	32
19	32
49	45
