# Supplementary material for: Why the long face? Comparative shape analysis of miniature, pony, and other horse skulls reveals changes in ontogenetic growth
Source: PeerJ. 2019 Sep 16;7:e7678. doi: 10.7717/peerj.7678 (PMC6752190; doi:10.7717/peerj.7678)
Supplement: Data S4 [file peerj-07-7678-s006.r]

rawdata <- read.csv("F:/20170926_Comp2/20171106_Individuals_NewMeasurements.csv", sep=";", header=T)

library("lattice")
setwd("C:/PATH/TO/Horse_Domestication/TestPaedomorphicFeatures/")
rawdata=read.table("INPUT.TXT.VERSION.OF.EXCEL.FILE.txt",header=T,sep="\t", stringsAsFactors=FALSE)

data2=rawdata[which(!rawdata$Breed=="she"),]
data=data2[which(!data2$Breed=="fab"),]

she=rawdata[which(rawdata$Breed=="she"),]
fab=rawdata[which(rawdata$Breed=="fab"),]

#idxshe=which(rawdata$Breed=="she")
#idxfab=which(rawdata$Breed=="fab")


#########################
# Orbit versus  skull length
boxplot(data$Ratio.Skull.Orbit.~ data$AltAge, range=1,ylim=c(0.10,0.22),xlim=c(0,7), main="Eye vs skull length", xlab="Age class", ylab="ratio orbit/skull length")
points(she$AltAge,she$Ratio.Skull.Orbit., cex=2,pch=5)
points(fab$AltAge,fab$Ratio.Skull.Orbit., cex=2,pch=11)
#bwplot(data$Ratio..Skull.Orbit.~ data$AltAge, horizontal = FALSE, panel=panel.violin)
#bwplot(data$Ratio..Skull.Orbit.~ data$AltAge, horizontal = FALSE, panel=panel.stripplot)

# Palate versus basicranium
boxplot(data$Ratio.Endo.Snout.~ data$AltAge, range=1,ylim=c(0.40,0.8),xlim=c(0,7), main="basicranium vs palate", xlab="Age class", ylab="ratio braincase/snout length")
points(she$AltAge,she$Ratio.Endo.Snout., cex=2,pch=5)
points(fab$AltAge,fab$Ratio.Endo.Snout., cex=2,pch=11)

#angles palate basicranium
boxplot(data$Angle~ data$AltAge, range=1,ylim=c(150,180),xlim=c(0,7), main="angle basicranium vs palate", xlab="Age class", ylab="angle braincase, snout length")
points(she$AltAge,she$Angle, cex=2,pch=5)
points(fab$AltAge,fab$Angle, cex=2,pch=11)

#skull length vs wither height
adults=data[which(data$AltAge=="6"),]
shead=she[which(she$AltAge=="6"),]
fabad=fab[which(fab$AltAge=="6"),]

plot(adults$Total_skull_length ~ adults$Wither_height, ylim=range(data2$Total_skull_length,na.rm = TRUE),xlim=range(data2$Wither_height,na.rm = TRUE),main="skull length vs wither height", xlab="wither height [cm]", ylab="skull length [cm]",cex=2)
points(shead$Wither.height,shead$Total.skull.length, cex=2,pch=5)
points(fabad$Wither.height,fabad$Total.skull.length, cex=2,pch=11)
mylm<-lm(adults$Total.skull.length ~ adults$Wither.height)
abline(mylm,col="red")

install.packages("UsingR")
library("USingR")
X=simple.lm(na.omit(adults$Wither_height),na.omit(adults$Total_skull_length), show.residuals=FALSE, show.ci=TRUE, conf.level=0.95, pred=c(78,97))
#1        2 
#24.60787 31.07772 
#--> 78cm wither height, Falabella, should have 24 cm long skull, 97cm high Shetland-- 28 cm skull)


#ratio skull lenght/wither height versus breed
x=rbind(fabad,shead,adults[order(adults$Wither_height),])
x$Breed=factor(x$Breed,c("fab", "she" ,"exm", "wel" ,"mon", "kon" ,"bos" ,"huz" ,"scp" ,"ice" ,"hny" ,"arb", "grp", "grb", "lpz" ,"piz" ,"nor" ,"ano", "thb" ,"hun" ,"trk" ,"han" ,"odb", "suf" ,"kdr" ,"blg", "hol" ,"cds", "shi" ,"ind", "tog" ,"kos", "gbh" ,"ses" ,"pll" ,"bif" ,"stm"))

boxplot(x$Total_skull_length/x$Wither_height~ x$Breed,boxwex=0.8, las=2)
#bwplot(x$Total_skull_length/x$Wither_height~ x$Breed, panel=panel.stripplot, scales = list(x = list(rot = 90)))
